# Supplementary material for: Pharmacotypes across the genomic landscape of pediatric acute lymphoblastic leukemia and impact on treatment response
Source: Nat Med. 2023 Jan 5;29(1):170–9. doi: 10.1038/s41591-022-02112-7 (PMC9873558; doi:10.1038/s41591-022-02112-7)
Supplement: Supplementary file 3 — Supplementary Tables 1 and 2 – LC50 dataset with clinical data and RNA-seq data location [file 41591_2022_2112_MOESM3_ESM.xlsx]

## Sheet: Supp Table 1.
Supp Table 1. LC50s and clinical data of entire cohort.
Patient ID	Immunophenotype	Molecular subtype	Protocol	NCI risk	Age at diagnosis (years)	WBC at diagnosis (x 109/L)	Sex	Population and ancestry	Day 15 MRD (%)	Day 42 or 46 MRD (%)	Asparaginase (IU/ml)	Bortezomib (nM)	CHZ868 (nM)	Cytarabine (µM)	Dasatinib (nM)	Daunorubicin (µM)	Dexamethasone (µM)	Ibrutinib (µM)	Mercaptopurine (µM)	Nelarabine (µM)	Panobinostat (nM)	Prednisolone (µM)	Ruxolitinib (nM)	Thioguanine (µM)	Trametinib (nM)	Venetoclax (nM)	Vincristine (µM)	Vorinostat (nM)	Asparaginase_normalized	Bortezomib_normalized	CHZ868_normalized	Cytarabine_normalized	Dasatinib_normalized	Daunorubicin_normalized	Dexamethasone_normalized	Ibrutinib_normalized	Mercaptopurine_normalized	Nelarabine_normalized	Panobinostat_normalized	Prednisolone_normalized	Ruxolitinib_normalized	Thioguanine_normalized	Trametinib_normalized	Venetoclax_normalized	Vincristine_normalized	Vorinostat_normalized
ALL1000	B	KMT2A	T16	HR	0.12	149.8	F	European	2.911	0.011	20			0.442685			0.136862		5876			0.108046		57.4381			0.025		1			0.34665			0.573449		1			0.189486		0.523895			0
ALL1001	B	ETV6-RUNX1	T16	SR	5.61	9.8	M	European	0	0	0.0016			1.45437			0.0153765		952.103			0.0075		16.4508			0.0580218		0			0.51817			0.363418		0.674884			0		0.163056			0.0212934
ALL1002	T	T-ALL	T16	HR	14.16	3.7	F	Other	3.01	0	0.0016			2.00054			0.136342		819.475			0.0892687		11.6899			0.025		0			0.564147			0.573084		0.631602			0.171166		0.0644571			0
ALL1003	B	Hyperdiploid	T16	SR	4.07	3.1	M	European	1.165	0							23.2		452.249					73.2989											1		0.460092					0.594265
ALL1004	B	ETV6-RUNX1	T16	SR	6.82	4.1	F	African	0	0	0.0016			1.61285			0.0445835		576.005			0.0726671		13.5751			0.128956		0			0.533084			0.465691		0.529882			0.15142		0.107605			0.135585
ALL1006	B	Hyperdiploid	T16	SR	6.19	11	M	European	0.303	0	0.00348934			0.796462	20000		23.2		469.073			1006		35.1614			0.025		0.0107567			0.431341	1		1		0.470631			1		0.382264			0
ALL1007	B	MEF2D	T16	HR	12.37	5.8	F	European	0	0	0.619171			2.62349	20000		0.0218162		2495.15		17.5871	0.0075	20000	13.0374			0.025		0.654294			0.603237	1		0.397026		0.95286		0.41677	0	1	0.095943			0
ALL1008	B	BCR-ABL1	T16	SR	8.47	3.6	M	European	31.171	0	0.242332			2.99175			23.2		357.484			27.6634		37.0542			0.025		0.537723			0.622178			1		0.392247			0.721651		0.397397			0
ALL1010	B	B Other	T16	SR	2.52	7.7	M	African	0.023	0	0.524029						0.0243241		250.421			0.0075		14.2328			12.9502		0.633562						0.40748		0.289547			0		0.12126			0.795214
ALL1011	B	Low hypodiploid	T16	HR	13.78	9	F	European	0.037	0	0.0016			1.7			8.00253		193.879			9.95616					0.025		0			0.540673			0.964333		0.215709			0.623581					0
ALL1012	B	Hyperdiploid	T16	HR	17.54	2.1	M	African	0.173	0							23.2		763.686			0.538656		15.0853											1		0.611259			0.343659		0.138047
ALL1013	B	Hyperdiploid	T16	SR	3.89	18.5	M	European	0.267	0	0.20906			0.807115			0.203385		347.581			0.115805		24.5771			18.3793		0.51937			0.433257			0.611507		0.384141			0.196142		0.278909			0.845317
ALL1014	B	DUX4	T16	SR	8.95	6.3	F	European	0.264	0	0.0016			7.46733	20000		0.284718	10.1473	1377.51		2000	0.261965	20000	57.8137	2000		0.050588		0			0.754074	1		0.643826	0.539833	0.781454		1	0.27448	1	0.525776	1		0.00167304
ALL1015	T	T-ALL	T16	HR	10.07	63	M	European	0	0	2.50688			2.75905	0.05		0.238431		161.204			1.40679	5523.35	12.6478	1.3398				0.828071			0.610502	0		0.626781		0.162458			0.435786	0.948441	0.0871861	0.425408
ALL1017	T	T-ALL	T16	HR	10.32	31.3	M	European	0	0	1.3004			6.47287		0.344784	23.2		580.369			337.255		15.797			15.9126		0.746506			0.733465		0.67047	1		0.53206			0.961637		0.151352			0.824694
ALL1018	B	DUX4	T16	SR	1.85	11.1	M	Other	2.888	0	0.0947806	0.49		0.18272	22.2196		0.227144	0.78125	187.429		4.12203	0.0673838	8860.82	4.675	0.0105929		0.025		0.421068	0		0.219048	0.469347		0.622122	0	0.205948		0.207355	0.144176	0.989495	0	0.00500322		0
ALL1019	B	ETV6-RUNX1	T16	SR	6.89	4	M	European	0.106	0	0.0016	4.29664		1.5736	20000		0.119698	10.2981	319.932		11.9309	0.252523	20000	19.8465	2000		0.349568		0	0.213344		0.529532	1		0.560575	0.544089	0.360225		0.360761	0.270957	1	0.217211	1		0.278293
ALL1020	B	iAMP21	T16	HR	12.53	0.7	F	European	5.542	0							23.2		2493.62			1006		45.5762											1		0.952683			1		0.457137
ALL1021	B	ETV6-RUNX1	T16	SR	2.98	2.2	F	African	0	0									421.465					4.675													0.439752					0
ALL1022	B	DUX4	T16	SR	7.58	10.2	F	Other	0.172	0	0.712235	4.23266		0.540127	36.1864		0.01763	5.36693	2134.85		3.91607	0.0075	20000		3.32159		0.025		0.671695	0.211178		0.375338	0.511709		0.376557	0.356048	0.907863		0.199956	0	1		0.504269		0
ALL1023	B	Hyperdiploid	T16	HR	2.9	52.9	M	Other	0	0	0.0016	4.9014		0.145867	576.466		0.188215		578.241		2.57848	0.108932	20000	4.675	18.3208		0.025		0	0.232352		0.186566	0.752155		0.60406		0.531		0.139637	0.19027	1	0	0.652589		0
ALL1024	B	Hyperdiploid	T16	SR	3.94	3.7	M	European	0.071	0	4.82213	8.41637		2.86302	20000			9.44386	1151.42		15.927	230.786	20000		1.31894		0.025		0.909363	0.310392		0.615836	1			0.519104	0.729727		0.402459	0.925233	1		0.424045		0
ALL1025	B	DUX4	T16	SR	4.84	2.8	F	European	0.04	0	20	4.88024				7.1			5876		31.7957	1006					108.34		1	0.231727				1			1		0.502245	1					1
ALL1028	T	T-ALL	T16	SR	6.77	10.7	M	African	0.788	NA	0.0016	10.8181				0.203723			853.124		15.7228	12.7065					0.999434		0	0.346627				0.596113			0.643213		0.400597	0.646989					0.428624
ALL1029	B	ETV6-RUNX1	T16	SR	9.51	3.5	M	Other	0	0	0.0016	3.50131			20000	0.00699026		7.5574	125.61		3.01834	0.0907065	20000		27.5943		0.025		0	0.183797			1	0.119544		0.454807	0.0904742		0.162372	0.172699	1		0.688164		0
ALL1030	T	T-ALL	T16	HR	2.05	62.1	F	European	9.433	1.439	20	2.54239			20000	0.159652		19.5169	2462.55		13.4466	1006	20000		2000		0.239003		1	0.137603			1	0.561664		0.728559	0.949066		0.378023	1	1		1		0.223882
ALL1031	B	ETV6-RUNX1	T16	SR	3.16	5.9	M	Admixed American	0	0	0.0016	2.78274			20000	0.012429		7.40042	45.9		3.39404	0.0075	20000		13.6327		0.0788184		0	0.150642			1	0.200877		0.44875	0		0.179306	0	1		0.626916		0.0651307
ALL1032	B	Hyperdiploid	T16	SR	6	6.4	F	European	0.436	0.03	20				8499.76	0.262907		0.78125	5876			1006	20000		0.005		14.1293		1				0.985881	0.632155		0	1			1	1		0		0.807684
ALL1033	B	BCR-ABL1-like (excluding CRLF2)	T16	HR	12.49	2.2	M	Admixed American	1.619	0.031	1.87294	4.55251				0.234534			5876		8.85397	1006					0.025		0.791843	0.221693				0.616016			1		0.317708	1					0
ALL1034	B	ETV6-RUNX1	T16	SR	4.88	4.9	F	African	0	0	0.0016	11.0587				0.153221					14.8078	0.120367					0.267212		0	0.349803				0.555853					0.391942	0.19985					0.239848
ALL1035	B	BCR-ABL1-like (excluding CRLF2)	T16	HR	15.35	1.5	M	European	0.487	0.019	20				20000				1838.49			1006	20000						1				1				0.864743			1	1
ALL1036	B	Hyperdiploid	T16	SR	1.42	7	F	European	0	0	0.0225386								829.524			0.0075							0.242579								0.635118			0
ALL1037	T	T-ALL	T16	SR	3.39	41.2	M	European	0	0	20	5.84204			0.849018	0.461431		2.38363			5.10511	1006	20000		0.0814918		108.34		1	0.257693			0.185783	0.711653		0.121861			0.23823	1	1		0.182223		1
ALL1038	T	T-ALL	T16	HR	10.01	180.9	F	African	0	0	8.73348	11.0752			0.05	0.080239		0.78125			6.93954	1006	185.31		0.0965553		15.4381		0.983172	0.350019			0	0.464437		0			0.282542	1	0.65358		0.196955		0.820361
ALL1039	B	PAX5alt	T16	SR	2.81	44.7	M	Admixed American	0.046	0.147	0.272555	14.3184			10.2612	0.124873		6.55379	5876		1.65897		20000		0.005		0.025		0.552328	0.387091			0.402239	0.526941		0.413694	1		0.0759815		1		0		0
ALL1040	T	T-ALL	T16	HR	9.78	58.6	F	European	0.146	0		107.379			0.05	0.621144		3.55543	545.445		7.51893	0.0153057	20000				0.117771			0.677915			0	0.753658		0.237234	0.514153		0.294116	0.00193645	1				0.122601
ALL1041	B	ETV6-RUNX1	T16	SR	2.78	9.1	M	Admixed American	0	0		25.7791			20000	0.175377		11.7823	1234.38		8.61537	0.0075	20000				11.8786			0.471967			1	0.574939		0.58294	0.749799		0.313765	0	1				0.782854
ALL1042	B	CRLF2 (BCR-ABL-like)	T16	SR	4.15	5.4	F	Other	0	0	0.0016								274.489								0.0562329		0								0.316024								0.016812
ALL1043	T	ETP	T16	SR	6.13	1.6	M	European	1.901	0	0.173874								413.829			0.137886					10.3169		0.496469								0.434477			0.21289					0.762682
ALL1044	B	ETV6-RUNX1	T16	SR	6.09	5.9	F	European	0	0	0.133344				20000				2363.4			0.0075	20000				0.025		0.463489				1				0.937208			0	1				0
ALL1045	B	TCF3-PBX1	T16	HR	11.83	5.6	M	African	0	0	0.684333	48.1839			82.2865	0.0485088		4.95226	205.495		1.28337		20000		0.005		0.025		0.666729	0.562248			0.583066	0.393315		0.332846	0.232498		0.0389275		1		0		0
ALL1046	T	T-ALL	T16	HR	12.04	1.9	M	African	0.44	0	9.26262	14.9051				0.20419			1284.21		16.1867	216.697					1.05158		0.990481	0.392888				0.596436			0.761218		0.404794	0.919188					0.435902
ALL1047	B	Hyperdiploid	T16	SR	3.39	5.2	F	Admixed American	0	0	20	2000				7.1			148.612		2000	1006					108.34		1	1				1			0.13899		1	1					1
ALL1048	B	ETV6-RUNX1-like	T16	HR	18.81	22.3	F	European	1.62	0	0.0016	3.68881			20000	0.0575452		9.81888	554.539		16.5956	0.0375374	20000		0.005		0.171983		0	0.191327			1	0.417456		0.53034	0.518924		0.408395	0.0880291	1		0		0.176788
ALL1049	B	PAX5alt	T16	SR	2.43	4.4	M	European	0	0		7.7426			331.532	0.0234626		5.29331	358.498		4.54484		20000		0.005		0.025			0.298348			0.704105	0.290669		0.352063	0.393064		0.22145		1		0		0
ALL1050	B	Hyperdiploid	T16	SR	6.42	1.8	M	European	0.1	0	0.0016								428.492			0.0800056					0.471743		0								0.444523			0.160652					0.321187
ALL1051	B	MEF2D	T16	HR	10.11	2.1	F	Admixed American	0.144	0	1.19918								5876			0.0693381					0.23495		0.736436								1			0.14692					0.221434
ALL1052	B	Hyperdiploid	T16	SR	4.77	4.3	M	Admixed American	0	0	0.0016	132.198				0.172959			448.861		4.39867						0.0974564		0	0.70793				0.572978			0.457922		0.216731						0.095506
ALL1054	B	ETV6-RUNX1	T16	SR	4.16	7.9	F	European	0	0	3.0773								5876			0.433685					22.2543		0.853547								1			0.322857					0.872695
ALL1055	B	Hyperdiploid	T16	SR	8.32	5.9	M	European	0	0		13.7817			20000	0.0771228		4.58952			1.61865	0.109833	20000		0.005		0.025			0.381576			1	0.458839		0.310897			0.0724304	0.191061	1		0		0
ALL1056	B	Hyperdiploid	T16	SR	2.44	13.8	M	Admixed American	0.135	0	0.0016	16.2637			1562.52	0.0593364		6.27113	579.881		4.0823	285.913	20000		0.140212		0.025		0	0.405479			0.838765	0.421788		0.400974	0.531817		0.205957	0.945788	1		0.229357		0
ALL1058	B	Hyperdiploid	T16	SR	4.9	9.4	M	European	0.018	0									506.73			1006															0.492911			1
ALL1059	B	PAX5alt	T16	HR	15.09	4	M	European	0.221	0	1.5208	2.89989			20000	0.218882		20.6428	5876		26.0124	20.7221	20000		593.066		0.86709		0.765962	0.156594			1	0.606256		0.744742	1		0.473268	0.693925	1		0.954621		0.408297
ALL1060	B	Hyperdiploid	T16	HR	8	220.2	F	Admixed American	0.179	0	0.0990483	10.3583			20000	0.0660588		18.9685	387.078		0.49	0.0075	20000		79.9385	0.445805	108.34		0.426541	0.340359			1	0.436955		0.720336	0.415195		0	0	1		0.780551	0.529829	1
ALL1061	B	ETV6-RUNX1	T16	SR	3.86	4.9	M	Other	0.022	0	0.0673555	25.6324			20000	0.164789		9.75992	499.425		6.77778	0.0075	20000		2000	5.72071	0.167848		0.378621	0.471143			1	0.56614		0.528603	0.488721		0.279137	0	1		1	0.75149	0.173306
ALL1062	T	T-ALL	T16	SR	8.4	43.5	M	African	0.011	0	0.00447977	48.8536				0.0687899			269.561		6.59168	0.108662					0.0722943		0.0418061	0.56424				0.44268			0.310797		0.275119	0.190032					0.0527662
ALL1063	B	Hyperdiploid	T16	SR	3.27	3.7	M	European	1.876	0.286	0.0465873	62.0365			20000	0.0699855		12.6103	647.046		16.7257	363.692	20000		64.4955	0.0005	2.6239		0.332809	0.598723			1	0.445115		0.602536	0.563438		0.409522	0.96888	1		0.761906	0	0.566753
ALL1065	T	T-ALL	T16	HR	11.64	4.9	M	African	20.764	0	0.0189456	4.08145			456.074	0.0236432		5.54342			4.05124	1006	20000		2000	1.21324	0.170782		0.220999	0.205927			0.731807	0.291752		0.365384			0.204855	1	1		1	0.616789	0.175786
ALL1067	B	PAX5alt	T16	HR	18.09	4.4	M	Other	0	0	20	4.02403			6852.24	0.36126		3.91111			18.754	1006	20000		0.128221	0.0005	108.34		1	0.203882			0.967166	0.677067		0.264744			0.426043	1	1		0.221592	0	1
ALL1068	B	Hyperdiploid	T16	SR	4.09	4.8	M	European	2.083	0	0.0515755	4.15773			5201.41	0.032436		3.18595	578.515		4.9413		20000		5.14284	0.0005	0.025		0.345449	0.2086			0.943224	0.336437		0.205573	0.531137		0.233522		1		0.542241	0	0
ALL1069	B	Hyperdiploid	T16	HR	10	6.4	F	European	0.013	0	20	3.90566			20000	0.18944		8.06124	5876		3.1302		20000		2000	0.0005	108.34		1	0.199572			1	0.58584		0.473429	1		0.167625		1		1	0	1
ALL1070	B	ETV6-RUNX1	T16	SR	8.73	3.7	M	European	0.01	0	0.0016								1216.12			0.205625					1.29483		0								0.745501			0.251241					0.465681
ALL1071	B	iAMP21	T16	HR	10.97	24.1	M	European	1.491	0	20	3.63035			4923.53	0.0247361		2.80976	5876		3.54123	1006	20000		2000	19.3104	0.0576528		1	0.189021			0.938455	0.298138		0.169318	1		0.185434	1	1		1	0.857158	0.0203804
ALL1072	B	Hyperdiploid	T16	SR	5.41	3.6	M	European	2.143	0	0.32674								642.052			210.449					17.2617		0.574861								0.561203			0.91638					0.836339
ALL1073	B	Hyperdiploid	T16	SR	3.3	12.8	M	European	0	0	20	3.86079				0.00637358			235.969		1.20561	0.0075					0.025		1	0.197904				0.106492			0.272396		0.0299059	0					0
ALL1076	B	ETV6-RUNX1	T16	SR	5.66	3.9	F	European	0	0	4.58411	3.5459			20000	0.0349809		3.71707	5876		3.5295	1.31569	20000		4.7333	0.0005	0.025		0.903073	0.185624			1	0.347111		0.250062	1		0.184955	0.429361	1		0.535033	0	0
ALL1077	B	ETV6-RUNX1	T16	SR	3.34	3.3	M	European	0	0									749.331			0.386931															0.605784			0.31191
ALL1078	B	KMT2A	T16	SR	2.01	11.4	M	Other	0	0	0.0288296	4.59913				0.0262037			121.192		3.26372	1006							0.27317	0.223164				0.306283			0.0801435		0.173655	1
ALL1079	B	ETV6-RUNX1	T16	SR	4.99	2.1	M	Other	0.111	0	5.46155								5876			16.5108					7.00167		0.924837								1			0.672123					0.70721
ALL1081	B	Hyperdiploid	T16	SR	7.32	3.3	M	European	0.27	0	0.0016	7.84865				0.03151					7.42996	1006					2.62423		0	0.300311				0.332343					0.292398	1					0.566771
ALL1082	B	Hyperdiploid	T16	SR	3.22	11	M	European	0	0	20	22.4514			1130.51	0.0599635		4.33087	5876			1006	20000		0.005	0.0005	108.34		1	0.452017			0.810655	0.423274		0.29416	1			1	1		0	0	1
ALL1083	B	TCF3-PBX1	T16	HR	4.09	153.3	M	European	0.079	0	0.927031	2.35542				0.0096329			1254.9		0.49	0.0075					0.025		0.704449	0.126577				0.164861			0.754557		0	0					0
ALL1084	B	Hyperdiploid	T16	SR	8.12	2.2	F	European	0.317	0	0.0016	3.53127			20000	0.019693		14.9848	366.267		3.51424		20000		2000	10.9461	0.025		0	0.185027			1	0.265916		0.652315	0.39925		0.184329		1		1	0.807852	0
ALL1085	T	T-ALL	T16	HR	14.1	198.5	F	European	0	0	0.0016	8.67629			0.05	0.0377596		2.55306	146.868		2.55778	0.055608	20000		37.6054	200	0.0635334	200000	0	0.314782			0	0.357914		0.141674	0.135586		0.138474	0.125743	1		0.71505	1	0.0342799	1
ALL1086	B	BCR-ABL1	T16	SR	5.64	10	F	European	26.823	0	0.716226	8.5874			0.05	0.0549116		4.12628	5876		6.84671	0.999937	20000		83.2908	25.1291	0.0611543	200000	0.672389	0.313296			0	0.410836		0.280197	1		0.280598	0.403025	1		0.784119	0.880035	0.0288181	1
ALL1087	B	Hyperdiploid	T16	SR	2.17	8.3	M	European	0	0	20	4.023			20000	0.0119362		3.21287			3.78331	1006	20000		0.005	0.0005			1	0.203845			1	0.195159		0.208001			0.194979	1	1		0	0
ALL1088	B	ETV6-RUNX1	T16	HR	1.77	131	F	European	0.033	0	0.0483472	4.37121			20000	0.0311659		12.5624	5876		4.11661	0.134056	20000		876.407	2.1258	0.746714	200000	0.337417	0.215827			1	0.330792		0.601437	1		0.207165	0.210187	1		0.988541	0.665504	0.386908	1
ALL1089	B	BCR-ABL1	T16	HR	14.22	3.2	M	European	60.7	5.082	20								769.745			27.8362					0.139067		1								0.613539			0.722249					0.146387
ALL1090	B	ETV6-RUNX1	T16	SR	4.43	2.1	M	European	0	0	0.0016	6.25048			20000	0.0674298		9.10475	320.195		8.00874	0.0075	20000		164.929	0.457363	0.455624	180.289	0	0.267447			1	0.439858		0.508553	0.360462		0.303226	0	1		0.84346	0.532052	0.316212	0.451194
ALL1092	B	DUX4	T16	HR	11.88	34.9	F	European	1.357	0	0.846912	4.31877			20000	0.0140727		19.0079	436.218		4.04571	1006	20000		0.930972	0.133838		676.48	0.693217	0.214085			1	0.218429		0.720934	0.449679		0.204658	1	1		0.393787	0.425316		0.566051
ALL1093	B	Hyperdiploid	T16	SR	1.84	6.7	M	European	0.445	0	7.47782								714.699			1006					48.2307		0.963883								0.592131			1					0.983381
ALL1097	T	T-ALL	T17	HR	13.8333	52.7	F	European			0.0016	40.7135							160.005		10.467	0.0876334					0.025		0	0.537931							0.160304		0.341866	0.169392					0
ALL1099	B	CRLF2 (BCR-ABL-like)	T17	HR	3.08333	50.6	M	European			0.563174	11.8198			20000	0.0130644		15.0503	640.072		1.37882	0.0150533	20000		2000	5.73875	0.0858137	681.429	0.642515	0.35941			1	0.207922		0.653572	0.560311		0.0492836	0.000340142	1		1	0.751763	0.0772992	0.566684
ALL1100	B	Hyperdiploid	T17	HR	11	1.3	F	European			0.0016	18.9713			20000	0.0879337		7.66291	642.361		4.55621	0.4179	20000		206.796	0.0297332	2.57521	1317.26	0	0.427706			1	0.477378		0.458807	0.561342		0.221811	0.319299	1		0.863108	0.294648	0.564073	0.623934
ALL1101	B	ETV6-RUNX1	T17	HR	2.58333	61.2	M	Other							20000			19.2952				0.020066	20000		2000	6.33593							1			0.725262				0.027924	1		1	0.760362
ALL1104	T	T-ALL	T17	HR	12.75	213	M	Other			0.0016	7.27986			1.66046	0.0330882		2.30837	403.727		0.49	0.0075	20000		6.95293	13.9		538.604	0	0.289452			0.244046	0.33925		0.112603	0.427346		0	0	1		0.568434	0.828603		0.546254
ALL1106	B	CRLF2 (BCR-ABL-like)	T17	HR	17.25	49.7	M	European			0.0778856	4.7685			20000	0.0480139		9.63544	238.162				1060.48		29.7603	0.740831	0.025	161.087	0.396671	0.228384			1	0.391866		0.524899	0.275065				0.8051		0.694727	0.573944	0	0.441412
ALL1109	B	DUX4	T17	SR	9.33333	27	M	African			1.63543	4.71805			10.4727	0.0151475		10.2761	171.227		6.99164	0.0756967	20000		570.783	200	0.025	786.652	0.774992	0.226849			0.404012	0.22883		0.543474	0.179861		0.283622	0.15534	1		0.951294	1	0	0.579157
ALL1110	B	Hyperdiploid	T17	SR	7.66667	3.93	M	European			0.0016	47.9455			20000	0.9418		8.81896	964.29		19.5867	0.0075	20000		2000	0.14608	0.456191	709.662	0	0.561532			1	0.81248		0.49935	0.678554		0.432314	0	1		1	0.432918	0.31639	0.57021
ALL1111	T	T-ALL	T17	HR	11.25	34.4	M	European			0.0016	21.3331				0.211814			354.557		16.2791	1006					0.112322	1232.34	0	0.444642				0.601617			0.389875		0.405615	1					0.115822	0.618146
ALL1112	B	TCF3-HLF	T17	SR	7.58333	9.09	F	African			20	51.1455			20000	0.204496		20.4297	5876		24.7224	1006	20000		99.0661	0.110668	0.100106	255.61	1	0.570858			1	0.596648		0.741748	1		0.465925	1	1		0.799185	0.408804	0.0993448	0.481516
ALL1113	B	Hyperdiploid	T17	SR	2.41667	4.2	F	European			0.679966	3.17684	47.904		1354.57	0.0308495		10.554	886.593		2.79434	0.0835713	20000		0.0663771	0.0330762	0.025	1001.11	0.665933	0.16976	0.536074		0.82636	0.329349		0.551173	0.654316		0.151242	0.164837	1		0.164404	0.303903	0	0.600096
ALL1114	B	BCR-ABL1	T17	HR	3.25	58.7	M	Admixed American			0.328669	5.82994	64.7248		0.05	0.0976298		2.16046	319.671		4.24719	0.0075	20000		2000	200	0.025	577.654	0.575592	0.257393	0.562214		0	0.49216		0.0934971	0.35999		0.211673	0	1		1	1	0	0.552334
ALL1116	B	iAMP21	T17	HR	13	9.4	F	European			0.0016	32.4709	20000		20000	0.267443		25.119	486.923		4.23396	0.0075	20000		2000	0.943054	0.0731302	736.26	0	0.505279	1		1	0.634573		0.80137	0.481406		0.211222	0	1		1	0.594907	0.0544113	0.573406
ALL1119	B	B Other	T17	SR	3.58333	17.3	F	European			0.0016	11.5587			20000	0.0103558		17.7501	45.9		1.8363	0.0475744			2000	0.205333	0.025	546.275	0	0.356186			1	0.175087		0.701179	0		0.0906404	0.110769			1	0.462492	0	0.547482
ALL1121	B	ETV6-RUNX1	T17	SR	3.83333	7.42	F	European			0.0016	5.57735	20000		1040.91	0.0514503		5.03668	477.2		3.04127	0.0075	20000		2000	0.752873	0.025	359.074	0	0.251	1		0.803482	0.401635		0.337723	0.475587		0.163465	0	1		1	0.575344	0	0.511037
ALL1122	B	BCR-ABL1	T17	HR	15.4167	65.23	F	Other					1.43431		0.05			1.72957					20000		2000	0.152296					0.231329		0			0.0293118					1		1	0.436538
ALL1125	B	Hyperdiploid	T17	SR	9.25	19	F	European											435.166			0.143395															0.448982			0.21665
ALL1126	T	T-ALL	T17	SR	5.75	29.5	M	Admixed American			20	10.907	20000		0.05	0.13903		2.63997	5876		3.83092		20000		2.15385	3.46522	0.482797	398.997	1	0.347809	1		0	0.542118		0.151333	1		0.196783		1		0.466643	0.707946	0.324502	0.520194
ALL1127	T	T-ALL	T17	HR	2.58333	730	F	European			20	5.69594				0.100389			990.86		4.01505	6.40747					16.6144		1	0.254037				0.496098			0.686396		0.203559	0.581286					0.83087
ALL1132	B	ETV6-RUNX1	T17	SR	3.66667	17.9	M	European			0.0016	11.2186	4976.1		20000	0.0474762		17.8167	306.351		8.64548	0.0527637	20000		2000	2.70919	0.25286	1557.64	0	0.351874	0.939378		1	0.390274		0.702261	0.347711		0.314269	0.120704	1		1	0.686568	0.231947	0.638493
ALL1133	B	KMT2A	T17	SR	2.08333	6.3	M	Admixed American			20	19.2877	690.816		20000	0.264748		15.6647	814.769		55.2544	219.124	9324.91		2000	14.4999	0.54161	2076.78	1	0.430093	0.767872		1	0.633141		0.665119	0.62994		0.582011	0.920256	0.993929		1	0.832273	0.340952	0.663478
ALL1135	T	T-ALL	T17	HR	2.08333	316.53	M	European			0.728795	8.2589	20000		2413.82	0.0655065		11.8768	843.831		3.46915	0.0458278	20000		14.0039	200	8.68313	228.461	0.674551	0.307666	1		0.876541	0.435769		0.585244	0.640052		0.182465	0.107179	1		0.62925	1	0.738011	0.471762
ALL1139	B	ETV6-RUNX1	T17	HR	8	167.9	F	European			0.0016	4.3258	20000		20000	0.0491248		22.6205	1385.85		6.95347	0.096261	20000		801.432	200	0.238559	491.92	0	0.21432	1		1	0.395098		0.771141	0.783197		0.282831	0.178403	1		0.980773	1	0.223616	0.538379
ALL1140	B	KMT2A	T17	SR	1.75	25.5	F	European			1.58738	212.182	0.05		39.1887	0.251887		4.98627	166.483		3.637	0.0075			719.196	2.97601	0.656286	210.423	0.771287	0.776224	0		0.518632	0.626104		0.334821	0.171755		0.189286	0			0.971369	0.694727	0.368435	0.464619
ALL1141	B	ETV6-RUNX1	T17	SR	2.58333	6.2	F	European			1.77314	9.46117	1785		1443.71	0.0486365		7.10922	1388.13		7.56865	0.0171658	6800.09		17.8573	0.0005	0.145454	355.619	0.785039	0.327282	0.850327		0.831896	0.393687		0.437167	0.78367		0.295068	0.0129432	0.966503		0.650363	0	0.152813	0.510197
ALL1142	B	ETV6-RUNX1	T17	SR	8.58333	3.1	F	European			0.0016	4.05663	20000		2579.61	0.0254472		1.63825	5876		3.22616	0.0430395	5932.8		0.0151096	0.0005	0.025	101.046	0	0.205047	1		0.882311	0.302143		0.0136597	1		0.171983	0.101155	0.954652		0.0358506	0	0	0.400904
ALL1143	B	Near haploid	T17	SR	4.41667	4.5	F	Other			0.0016	71.8224	2.89231		20000	0.0371906		7.76098	505.256		3.93091	0.288826	5767.54		214.163	0.0005	0.025	245.139	0	0.619865	0.292249		1	0.355768		0.462476	0.49207		0.200503	0.283847	0.952198		0.866149	0	0	0.477882
ALL1144	B	Hyperdiploid	T17	SR	2.5	15.2	M	Other			0.0016	745.058	0.979665		4808.93	0.384315		6.45391	142.236		2.78585	0.0075	8866.39		0.005	0.0005	0.025	389.163	0	0.957521	0.198216		0.93641	0.685809		0.409263	0.126338		0.150803	0	0.989549		0	0	0	0.518026
ALL1146	B	ETV6-RUNX1	T17	SR	3.91667	2.15	F	European			0.0016	143.424	726.355		20000	0.887057		9.07417	856.392		16.345	0.0946291	20000		2000	0.212541	1.01162	1366.12	0	0.719693	0.77223		1	0.804017		0.507582	0.644316		0.406198	0.176762	1		1	0.465488	0.430358	0.627098
ALL1148	B	Hyperdiploid	T17	SR	3.5	10.1	M	European			0.0016	18.5776	0.445209		20000			9.68764	296.972			0.0388035	5029.95		141.126	0.0005	0.025		0	0.424679	0.129713		1			0.526458	0.338739			0.0912123	0.940313		0.829921	0	0
ALL1152	B	Hyperdiploid	T17	SR	3.16667	6.4	F	Other			0.0016	11.0689	1.17612			0.246576		0.78125	289.019		3.79779	0.0241415			0.005	0.0005	11.5792	1399.65	0	0.349936	0.214091			0.623092		0	0.330907		0.19553	0.0456686			0	0	0.779201	0.629204
ALL1155	B	B Other	T17	HR	15.6667	8.7	M	European			4.37546	12.5992	0.242228		2.1736	1.05106		3.24864	1258.18			1006	139.282		0.112719	0.0733802	0.257748	658.238	0.897284	0.368627	0.0768447		0.267436	0.827991		0.211196	0.75531			1	0.628779		0.210399	0.373116	0.234687	0.563677
ALL1156	B	ETV6-RUNX1-like	T17	SR	1.58333	27.1	F	European			0.287776	4.2689	5.43025		135.233	0.147288		3.79043	245.282			1006	55.7717		0.956018	0.0005	108.34		0.559081	0.212409	0.346964		0.626217	0.550272		0.255701	0.283564			1	0.549283		0.396093	0	1
ALL1157	B	CRLF2 (BCR-ABL-like)	T17	SR	3.91667	23.03	M	European			20	4.99823			12.6489	3.47955		2.12324	1452.15		7.67303	1006	3611.04		1.27433	0.0005		5337.93	1	0.235175			0.42041	0.997167		0.0884829	0.79668		0.297045	1	0.911527		0.421057	0		0.745475
ALL1158	T	T-ALL	T17	SR	6.66667	6.85	M	European			0.0016								1063.92			1006					0.025		0								0.706923			1					0
ALL1159	B	ETV6-RUNX1	T17	HR	3.91667	59.4	F	European			0.816256	16.2456	18.2957		20000	0.144402		13.6915	715.145		17.5109	0.0526682	20000		2000	0.403461	0.235019	2948.22	0.688635	0.405318	0.45247		1	0.547476		0.626271	0.592311		0.416144	0.12053	1		1	0.52116	0.221476	0.693912
ALL1160	B	B Other	T17	SR	4.91667	32.3	F	African			0.416761	13.2278	57.4339		3184.18	0.00941079		17.9108	437.601		5.22379	0.32028	20000		2000	45.1284	0.025	943.91	0.605101	0.375656	0.551834		0.9006	0.161564		0.703781	0.450592		0.241547	0.293768	1		1	0.93089	0	0.594986
ALL1161	B	ETV6-RUNX1	T17	SR	1.91667	10.57	M	European			0.0016	4.12315	20000		20000	0.0359349		5.77592	469.322	44.6216		0.0075	20000		289.662	0.0005	9.19496	535.417	0	0.207395	1		1	0.350914		0.377239	0.470784	0.915774		0	1		0.892378	0	0.746207	0.545738
ALL1164	B	ETV6-RUNX1	T17	SR	3.66667	25.8	M	Other			0.0016	7.46887	1765.05		20000	0.012728		16.6354	125.941	15.7209		0.0479712	20000		2000	4.08622	0.025	956.834	0	0.293152	0.849351		1	0.204236		0.682466	0.0912317	0.765268		0.111566	1		1	0.722264	0	0.596167
ALL1165	B	ETV6-RUNX1	T17	SR	7.16667	3.18	F	European			0.0016	1.49699	641.294		20000	0.0185417		11.6229	397.828	70.3893		0.0255172	20000		2000	0.852172	0.0504497	1780.32	0	0.0611524	0.761411		1	0.257404		0.579008	0.423099	0.981536		0.0509875	1		1	0.586105	0.00128134	0.650099
ALL1166	B	BCR-ABL1	T17	HR	5.91667	61.6	F	European			0.0016	12.3231	23.7162		0.05	0.032475		0.78125	431.623	12.6254		1006	20000		8.31693	10.4503	0.025	522.457	0	0.365429	0.475009		0	0.336606		0	0.446624	0.733633		1	1		0.583993	0.803826	0	0.54361
ALL1167	B	Hyperdiploid	T17	HR	4.25	59.07	F	European			0.78768	51.0376	20000		20000	0.166331		17.1191	750.928	160		0.052787	20000		2000	1.42163	0.025	1642.9	0.684207	0.570553	1		1	0.567456		0.690735	0.606398	1		0.120746	1		1	0.630557	0	0.643122
ALL1169	B	DUX4	T17	SR	3.08333	25.7	M	European			1.2285	12.2925	66.7115		2219.37	0.0443115		11.709	371.152	19.5543		0.0075	20000		657.121	3.46998	0.025	1565	0.739438	0.36507	0.56484		0.869246	0.380525		0.581138	0.403073	0.796748		0	1		0.963529	0.708065	0	0.638903
ALL1172	B	Hyperdiploid	T17	SR	1.75	25.6	F	Admixed American			0.0463663	11.258	14.4388		2552.72	0.0308186		4.53669	689.305	57.4562		0.150432	20000		0.005	0.0005	0.025	543.459	0.332218	0.352381	0.431906		0.881401	0.329208		0.307557	0.581693	0.952246		0.221247	1		0	0	0	0.547033
ALL1173	B	ETV6-RUNX1	T17	SR	4.33333	17.53	M	European			0.0016	5.91438	1.59006		20000	0.0328574		15.0469	326.783	160		0.0818568	20000		2000	1.05658	0.197204	2143.61	0	0.259469	0.240283		1	0.338261		0.653508	0.366339	1		0.162848	1		1	0.60478	0.196371	0.666229
ALL1176	B	ETV6-RUNX1	T17	SR	3.66667	11	F	Admixed American			0.251771	9.3461	20000		20000	0.0501767		13.6762	1503.22	160		0.0837622	20000		308.682	0.129042	0.382811	1356.99	0.542471	0.325516	1		1	0.398092		0.625948	0.806652	1		0.165056	1		0.897902	0.422146	0.291293	0.626515
ALL1177	B	Hyperdiploid	T17	HR	1.58333	92.6	M	European			0.0016	32.4529	2.87366		1059.16	0.816383		5.86146	45.9	2.29417		0.0840671	20000		11.539	0.0005	3.32965	724.438	0	0.505198	0.291687		0.804992	0.792284		0.381481	0	0.487604		0.165405	1		0.612434	0	0.600842	0.572
ALL1178	B	ETV6-RUNX1	T17	SR	4.75	3.9	F	African			0.0016	3.19571			20000	0.0313619		9.22237	731.607	160		0.0875161			2000	0.722299	0.140971	633.66	0	0.170615			1	0.331678		0.512256	0.598877	1		0.169263			1	0.571743	0.148333	0.560371
ALL1181	B	PAX5alt	T17	HR	12.6667	10.7	M	European			0.0016	4.01594	20000		20000	0.0125081		22.4238	1520.5	70.4513		1006	20000		53.4595	1.73762	0.025	1581.74	0	0.203592	1		1	0.201773		0.76862	0.80995	0.981663		1	1		0.745605	0.647991	0	0.639827
ALL1182	B	KMT2A	T17	HR	11.75	5.8	M	African			1.61943	4.70165	20000		3409.36	0.00492903		12.4715		160			20000		2000	0.195077	0.292938	1094.72	0.773771	0.226346	1		0.906535	0.0701702		0.599341		1			1		1	0.458041	0.253001	0.607861
ALL1187	T	T-ALL	T17	SR	5.75	44.6	M	African			0.443737	25.0511			6234.47	0.182351		14.5512	5876	62.0992		1006			2000	0.580495	0.835136	1333.67	0.612895	0.467832			0.95896	0.580451		0.643841	1	0.963457		1			1	0.55276	0.402923	0.62501
ALL1188	B	KMT2A	T17	HR	1.16667	63.9	F	European			1.88837	88.9355	20000		724.835	0.259292		10.2693	1235.08	71.901		166.569	20000		0.840095	0.220189	0.16275	679.809	0.792863	0.650713	1		0.772048	0.630199		0.543283	0.749963	0.984601		0.89394	1		0.384866	0.468559	0.168892	0.566477
ALL1189	B	B Other	T17	HR	12.1667	202.3	M	African			0.233128	7.22115	9.91208		2647.28	0.0484332		8.5023	1001.89	160		0.0762523	20000		10.5806	0.0229187	0.025	1256.4	0.532911	0.288284	0.399233		0.88456	0.393095		0.488799	0.689591	1		0.156041	1		0.604902	0.272038	0	0.619826
ALL1191	B	ETV6-RUNX1	T17	SR	2.66667	9.1	F	European			0.327274	8.86505	761.765		20000	0.112133		13.1488	1372.32	160		0.0745263	20000		2000	0.583929	0.806538	4914.44	0.575064	0.317889	0.776364		1	0.511734		0.614601	0.780366	1		0.153844	1		1	0.553272	0.397937	0.738295
ALL1192	T	T-ALL	T17	HR	8.75	142.6	M	European			20	6.87947	20000		0.05	0.128446		0.78125	516.244	160		10.2951	20000		1.34847	200	108.34	1871.53	1	0.281287	1		0	0.530928		0	0.498278	1		0.626793	1		0.425968	1	1	0.65444
ALL1193	T	T-ALL	T17	SR	8.08333	49.4	M	European			0.0634446				9614.32							1006					22.4815		0.371187				0.996584							1					0.874148
ALL1194	B	BCR-ABL1-like (excluding CRLF2)	T17	SR	9.16667	34	M	Admixed American			20	16.7529	0.156654		0.692471	0.363392		3.19902	5876	46.9571		1006	8558.62		1.6292	9.81974	108.34	1705.1	1	0.409756	0.038988		0.16808	0.677898		0.206755	1	0.923134		1	0.986481		0.442395	0.79842	1	0.64635
ALL1195	B	Hyperdiploid	T17	SR	3	7.81	F	European											490.869			0.10203															0.483735			0.183989
ALL1196	B	Hyperdiploid	T17	SR	5.41667	44.3	M	Admixed American			0.0016	4.66363	11.5666		20000	0.684041		10.0837	559.004	160		0.0171841	20000		4.10645	0.0005	0.848625	600.087	0	0.225174	0.412641		1	0.767289		0.53802	0.521238	1		0.0130454	1		0.522693	0	0.405216	0.555643
ALL1198	B	ZNF384	T17	HR	16.8333	5.9	F	European			2.76916	19.1363	22.4288		20000	0.676389		7.75209				1006	20000		10.4387	0.104558		784.376	0.840436	0.428956	0.470161		1	0.765699		0.462146				1	1		0.603729	0.403872		0.578905
ALL1199	B	DUX4	T17	SR	4	8.42	F	European			0.42548	4.57125	96.1496		17.6655	0.00815269		3.69338	394.819	39.7404		0.0075	20000		1.61767	0.61675	0.025	368.205	0.607674	0.222286	0.596589		0.449425	0.141284		0.248217	0.420908	0.899061		0	1		0.441778	0.558022	0	0.513218
ALL120	B	B Other	T15	HR	16.9	62.8	M	European	0	0									461.25																		0.465778
ALL1201	B	Hyperdiploid	T17	SR	5.91667	3	M	European			0.50327				20000			12.9559	390.151			0.0846858			15.6602	0.0005	3.86507		0.628539				1			0.610336	0.417477			0.166108			0.63896	0	0.622181
ALL1205	B	Hyperdiploid	T17	SR	2.33333	15.5	M	European			0.0100493	8.99905	0.567201		941.979	0.0298115		7.58713	354.33	160		0.114015	20000		0.659699	0.0005	0.025	676.962	0.142206	0.320054	0.150747		0.794808	0.324513		0.45594	0.38969	1		0.194647	1		0.363869	0	0	0.566113
ALL1206	B	ETV6-RUNX1	T17	HR	1.91667	131.1	F	European			0.0016	7.86994	12.6792		20000	0.0449326		8.45359	553.158	160		0.0075	20000		26.195	0.0388682	0.517254	594.688	0	0.300702	0.420618		1	0.382492		0.487142	0.518205	1		0	1		0.683644	0.317919	0.334367	0.554858
ALL1207	T	ETP	T17	HR	18.5	68.21	M	European			0.0016	22.3762			2007.8	0.298797		10.4622	260.251	160		111.565	20000		2000	0.0875708	19.0313	1412.34	0	0.451533			0.860544	0.650239		0.548652	0.300655	1		0.855476	1		1	0.388472	0.850306	0.629988
ALL1211	B	iAMP21	T17	SR	7.66667	22.6	F	European			0.0016	78.3315	20000		68.5017	0.224577		5.06231	463.029	160		1.11594	20000		32.0405	0.102739	0.108258	464.225	0	0.632387	1		0.56714	0.609885		0.339188	0.466889	1		0.413559	1		0.70114	0.402347	0.110548	0.533346
ALL1212	B	BCR-ABL1-like (excluding CRLF2)	T17	HR	15.5	15.4	M	European			1.01144	21.4173				0.0015			680.007	44.2352		1006					0.025	620.98	0.715278	0.445211				0			0.577774	0.91452		1					0	0.558616
ALL1213	B	ETV6-RUNX1	T17	SR	4.91667	13.9	F	European			0.0016	62.6514	20000		20000	0.100619		5.47586	211.542	160		0.0760297	20000		8.10685	0.00537129	0.201597	655.663	0	0.600146	1		1	0.496422		0.361846	0.240866	1		0.155761	1		0.58177	0.146016	0.199524	0.563336
ALL1214	B	B Other	T17	HR	6.5	107	M	European				230.947	1.69069		7377.09	0.133758		2.96055					9514.54		0.005	0.00437449				0.788456	0.245613		0.973577	0.536655		0.184401					0.995678		0	0.128186
ALL1217	B	Hyperdiploid	T17	HR	1.91667	53.8	M	European			0.0417692	29.2262	20000		20000	0.052032		14.8255	45.9	10.9123		0.0075	20000		2000	2.1456	0.877527	561.019	0.319243	0.490082	1		1	0.403224		0.649231	0	0.712595		0	1		1	0.66631	0.410009	0.549795
ALL1218	B	Hyperdiploid	T17	SR	4.58333	2.2	F	Admixed American			0.0138939	15.7613	215.36		4381.21	0.0831173		14.8415		35.0798		4.52251	717.201		2.67104	7.16613	0.025	250.665	0.182461	0.400949	0.666633		0.928319	0.469417		0.649542		0.881064		0.547851	0.771128		0.485336	0.771057	0	0.479819
ALL1220	B	Hyperdiploid	T17	SR	2.5	43.35	M	Other			0.0016	4.27766	26.8211		3624.09	0.050204		6.43358	174.037	160			20000		0.005	0.0005	0.025	188.798	0	0.212705	0.485695		0.91184	0.398169		0.408353	0.184558	1			1		0	0	0	0.455199
ALL1221	B	Hyperdiploid	T17	SR	1.75	8.7	F	Other											103.242			0.101187															0.033892			0.183192
ALL1222	T	T-ALL	T17	HR	10.5	304	F	African					6.28024		7866.18			5.19045					103.756		0.005	0.020355					0.359595		0.979153			0.346401					0.603203		0	0.261734
ALL1223	B	ETV6-RUNX1	T17	SR	4.5	11	F	European			0.0016	12.9429	20000		20000	0.0504479		13.1775	530.412	69.3616		0.0412298	20000		2000	0.0005	0.140256	1204.5	0	0.372512	1		1	0.398854		0.615229	0.506089	0.979414		0.097033	1		1	0	0.147606	0.616161
ALL1226	B	Hyperdiploid	T17	SR	3.41667	4.7	F	Admixed American			0.0016	55.4727	0.237682		1870.02	0.172046		5.49272	222.818	160		0.0680372	20000		0.005	0.0005	44.7204	133.657	0	0.582581	0.0751994		0.854369	0.57223		0.362733	0.255849	1		0.145102	1		0	0	0.972567	0.425198
ALL1227	B	PAX5alt	T17	HR	18.4167	3.4	F	European			0.0016	31.3738			9076.48	0.0907119		12.369	240.867	5.41427		100.247	20000		10.2393	1.8396	0.025	750.545	0	0.500317			0.991583	0.481774		0.59696	0.278323	0.611484		0.84521	1		0.602054	0.652944	0	0.575075
ALL1228	B	Hyperdiploid	T17	SR	5.5	3.8	F	European			0.409315	9.5662			20000	0.117148		11.1641	391.889	39.1442		0.0917623			86.6948		0.025	119.859	0.602861	0.328876			1	0.517916		0.567387	0.41876	0.89688		0.17381			0.787599		0	0.415734
ALL1229	B	Hyperdiploid	T17	SR	2.41667	10.4	F	Admixed American					9.21755		61.0977			0.78125					20000		0.005	0.0005					0.392923		0.557205			0					1		0	0
ALL1230	B	MEF2D	T17	HR	11.8333	9.4	M	African					11.8532		97.091			9.053					20000		2000	8.37278					0.414767		0.597436			0.506908					1		1	0.784574
ALL1234	B	Hyperdiploid	T17	HR	3	56.14	F	European			0.0016				20000			15.3549	332.485			0.0426208			83.7022		108.34		0				1			0.659354	0.37133			0.100217			0.784547		1
ALL1237	B	ETV6-RUNX1	T17	SR	2.66667	49.5	M	Other			0.0016				3507.62			5.38059	231.572	77.3036		0.0188784			554.399	0.683186	0.145044		0				0.909002			0.356782	0.266968	0.995054		0.0220693			0.948765	0.566908	0.15241
ALL124	B	ETV6-RUNX1	T15	SR	4.17	24.9	M	European	0	0							0.00280429		1535.8					33.8148											0.199929		0.812838					0.370995
ALL1240	B	Hyperdiploid	T17	SR	3.25	19.07	F	European			20				18.4765			2.43759	5876	160		1006			0.121945	0.0005	14.611		1				0.453324			0.12832	1	1		1			0.217233	0	0.812481
ALL1241	B	ETV6-RUNX1	T17	SR	1	19.73	F	European			4.93195				5923.14			11.6878	1179.69			1006			2000	0.610266	1.10385		0.912162				0.95451			0.580616	0.736725			1			1	0.557104	0.442845
ALL1242	B	ETV6-RUNX1	T17	HR	5.41667	119.4	M	European			0.0016	71.7867	34.7578		4419.83	0.0427519		7.70002	45.9	160		0.0585474	20000		2000	0.0390527	0.235548	708.274	0	0.619793	0.50821		0.929081	0.375462		0.460201	0	1		0.130686	1		1	0.31833	0.221798	0.57004
ALL1243	B	BCR-ABL1-like (excluding CRLF2)	T17	HR	5.66667	114	M	African			20								5876			1006							1								1			1
ALL1244	B	ETV6-RUNX1	T17	SR	6.66667	3.39	F	Other			0.0016				124.513			11.0145	169.803			0.0203917			1.59357	0.013021	0.025		0				0.619043			0.563496	0.177452			0.029469			0.440474	0.222929	0
ALL1246	B	DUX4	T17	HR	13.6667	3.8	M	European			20	15.8934	26.0089		20000	0.141134		5.57351	936.847	39.3898		1006	20000		19.9533	0.0005	0.025	995.786	1	0.402154	0.483024		1	0.544241		0.366946	0.670223	0.897782		1	1		0.660003	0	0	0.599633
ALL1249	B	Hyperdiploid	T17	SR	1.41667	35	M	European			0.0016	62.4378	25.2395		2151.57	0.360559		16.2825	231.248	33.5087		0.0916089	20000		34.2839	0.355131	0.29166	974.367	0	0.599653	0.480416		0.866551	0.676792		0.676279	0.266564	0.874454		0.173649	1		0.707018	0.510078	0.252376	0.597744
ALL1250	B	Hyperdiploid	T17	SR	1.83333	5.66	M	European			0.0016	39.7695	12.5774			0.0338011		0.78125	179.574	160		0.0913626	20000		31.8044	0.0005	0.025	335.907	0	0.534545	0.419918			0.342263		0	0.193594	1		0.173391	1		0.700497	0	0	0.505244
ALL1251	T	ETP	T17	HR	14.3333	7.93	M	European				41.747			20000	0.159113			5876	27.2293		1006						5492.36		0.541549			1	0.561186			1	0.844516		1						0.747952
ALL1255	B	CRLF2 (BCR-ABL-like)	T17	SR	2.66667	5.36	F	European			0.0354217	10.3006	12.9061		5.22037	0.0234978		4.65104	342.024	15.201		0.0075	5238.84		0.472641	0.428981	0.025	334.588	0.298759	0.339553	0.422159		0.34354	0.29088		0.314739	0.379491	0.760417		0	0.943847		0.334906	0.526488	0	0.504902
ALL1256	B	Hyperdiploid	T17	SR	2.16667	34.7	F	European			0.0016	13.7274	104.608		685.205	0.0786091		11.1838	596.081	160		0.0932878	20000		3.34842	0.740312	17.4383	524.233	0	0.381007	0.603913		0.767164	0.461537		0.567898	0.539767	1		0.175392	1		0.504968	0.573883	0.837796	0.543905
ALL1258	B	ETV6-RUNX1	T17	SR	2.58333	20.7	M	European			0.0100757	302.986				0.501042			1583.7	160		0.112667					8.31773	5089.8	0.142531	0.827645				0.723292			0.8217	1		0.193505					0.731858	0.74134
ALL1259	B	DUX4	T17	SR	8	13.9	F	European			0.5532	7.52765			944.105	0.110294		8.23298	336.508	160		1006				4.52233	0.025	891.82	0.640294	0.294284			0.795004	0.509397		0.479512	0.3748	1		1				0.731073	0	0.590055
ALL1260	B	PAX5alt	T17	SR	2.66667	14.42	M	European			7.18227	7.26377	994.278		1208.1	0.164858		21.1957	1326.91	53.5894		6.72561	20000		46.6018	1.6563	0.025	610.011	0.958871	0.289133	0.799502		0.81642	0.566198		0.752369	0.770657	0.942195		0.585936	1		0.73368	0.643828	0	0.557068
ALL1263	B	CRLF2 (BCR-ABL-like)	T17	SR	6.5	10.76	M	European			0.223716				20000			17.4057	560.133			78.1072			459.74		0.135352		0.52779				1			0.695527	0.52182			0.821262			0.932502		0.142513
ALL1264	T	T-ALL	T17	HR	10.6667	183.02	M	European			0.0016	498.695			5795.45	0.398921		14.4743	286.428	15.3994		0.124949			2000	0.00634523	0.404587	494.638	0	0.899572			0.952617	0.691081		0.642313	0.328309	0.762287		0.203435			1	0.160489	0.299211	0.538858
ALL1265	B	CRLF2 (BCR-ABL-like)	T17	HR	16.5	51.1	M	European					57.1123		2939.43			7.05171					20000		0.005	0.150346					0.551346		0.893653			0.434823					1		0	0.435419
ALL1266	T	T-ALL	T17	HR	10.5833	328.17	F	Other			0.0016	120.34				0.136666			147.768	11.3803		0.110873					0.821285	1199.64	0	0.694364				0.539695			0.137348	0.718654		0.191966					0.40053	0.61581
ALL1268	B	B Other	T17	HR	3.25	111.83	M	Admixed American			0.0016	228.916	0.05		261.834	0.494501		8.40146	391.137	160		0.0256789	20000		0.417143	0.0005	0.153232	191.138	0	0.787181	0		0.683605	0.721435		0.485357	0.418205	1		0.0515933	1		0.324057	0	0.160268	0.456269
ALL127	T	T-ALL	T15	HR	8.56	142.6	F	African	2.67	NA	0.0914163			0.0410121			0.208717					4.92203		31.0849			0.775716		0.416577			0.00360329			0.613994					0.555975		0.346702			0.392361
ALL1271	B	B Other	T17	HR	11.6667	157	M	European					57.3598		0.05			12.1034					20000		0.005	0.0005					0.551722		0			0.590697					1		0	0
ALL1272	B	Hyperdiploid	T17	SR	3.58333	10.71	F	European			0.0016	80.873	4.25796		20000	0.254078		15.0929	465.751	160		0.131953	20000		2000	0.004257	0.147987	2212.72	0	0.636996	0.32584		1	0.627328		0.654389	0.46858	1		0.208669	1		1	0.125821	0.155284	0.668985
ALL1273	B	B Other	T17	SR	6.25	23.5	F	Admixed American			1.043	283.847	11.8763		6011.76	0.123919		6.26123	847.698	160		1006	20000		2000	0.0005	0.102301	1328.18	0.719097	0.818226	0.414936		0.9558	0.525857		0.400518	0.641372	1		1	1		1	0	0.102448	0.624652
ALL128	T	T-ALL	T15	HR	8.92	52	M	Other	10.4	0.024	0.564847			0.0268256			23.2		1309.38			1006		16.2778			2.50573		0.642883			0			1		0.766819			1		0.160004			0.560159
ALL1283	B	B Other	T17	HR	9.5	65.88	M	Admixed American					0.05		20000			26.6115							175.913	0.0005					0		1			0.818025							0.84906	0
ALL1284	B	ETV6-RUNX1	T17	SR	3	9.3	F	European			0.0016	20.2937	3194.63		20000	0.239263		21.2679	320.656	160		0.0956548	80.3172		2000	0.0063574	0.401513	8280.59	0	0.437432	0.900884		1	0.618837		0.75335	0.360878	1		0.177797	0.580962		1	0.160656	0.298119	0.783612
ALL1285	B	DUX4	T17	HR	12.75	3.21	F	Admixed American							20000																		1
ALL1286	B	B Other	T17	HR	14.5833	77.3	M	European					11.9146		20000			13.7853							0.005	0.0005					0.415216		1			0.62824							0	0
ALL1287	B	CRLF2 (BCR-ABL-like)	T17	HR	9.83333	50.43	F	Admixed American					10.5204		1052.16			6.50114							24.4534	0.187001					0.404407		0.804417			0.411367							0.677668	0.454369
ALL1288	T	ETP	T17	HR	10.4167	113.64	M	European							2337.61			13.0039							2000	0.471506							0.873755			0.611403							1	0.534697
ALL1291	B	B Other	T17	HR	15.75	34.94	M	Other			9.14721	18.9125	20000		7201.38	0.082858		23.4041	376.462	160		0.115708			2000	0.223124	0.0734405	132.225	0.988923	0.427258	1		0.971483	0.468976		0.780966	0.407171	1		0.196061			1	0.469709	0.0550171	0.424262
ALL1294	B	BCR-ABL1	T17	HR	2.5	627.36	M	Admixed American			1.29114	55.2849	34.8015		0.541287	0.0928641		2.13246	2036.6	36.3738		3.98642			22.8001	0.0005	0.0247307	127.804	0.745618	0.582091	0.50832		0.146685	0.485088		0.0897326	0.89427	0.88629		0.535743			0.671587	0	0	0.421309
ALL1295	B	ETV6-RUNX1	T17	SR	5.66667	41.6	M	Admixed American					57.0806		3943.28			11.1889							2000	0.0005					0.551298		0.919171			0.568029							1	0
ALL1296	B	ETV6-RUNX1	T17	SR	4.25	34.6	F	European			0.206481	125.39	20000		20000	0.115884		23.099	1993.55	78.5624		0.161861			2000	2.50967	0.208867	1274.28	0.517828	0.700297	1		1	0.516384		0.77718	0.888105	0.997384		0.228275			1	0.679923	0.204594	0.621053
ALL1297	B	TCF3-PBX1	T17	SR	7.75	17.6	M	Other			0.0505435	31.8241				0.145717			519.484	7.19247		470.031					108.34	539.607	0.342938	0.502374				0.548757			0.500083	0.652456		0.993494					1	0.546415
ALL1299	B	B Other	T17	HR	12.6667	478.4	F	European			0.0016	13.5034	115.836		20000	0.739486		21.8138	1751.66	160		180.432			4.80133	1.15907	108.34	503.866	0	0.378632	0.612769		1	0.778303		0.760662	0.850784	1		0.901611			0.536272	0.612822	1	0.540463
ALL13	B	TCF3-PBX1	T15	SR	4.96	5	F	Admixed American	0	0	0.0016						0.0129121							4.675			0.025		0						0.346636							0			0
ALL1301	B	Hyperdiploid	T17	SR	5.91667	7.2	F	European			0.0016	2000				0.396916			177.794	20.1712		0.0075					0.110495	538.881	0	1				0.690369			0.19072	0.801229		0					0.113475	0.546299
ALL1303	B	CRLF2 (BCR-ABL-like)	T17	SR	2.58333	13.9	M	European							15.6168			5.4824															0.438718			0.36219
ALL1306	B	KMT2A	T17	HR	5.08333	426.91	M	European					189.142		1352.78			18.2057							2000	0.0005					0.655358		0.826246			0.708493							1	0
ALL1307	B	DUX4	T17	HR	11	17.93	F	Other			20	16.6447	139.212		20000	0.120314		25.6221	1901	68.453		0.104216			2000	0.0005	0.120793	1156.23	1	0.408821	0.628736		1	0.521685		0.807092	0.87439	0.977511		0.186023			1	0	0.126227	0.612609
ALL1308	B	KMT2A	T17	HR	1.5	99.5	M	African			20	21.6242				0.375778			5876	93.0673		0.345193					0.409249	1287.15	1	0.446598				0.682635			1	1		0.300956					0.30085	0.621926
ALL1310	B	ETV6-RUNX1	T17	SR	7.5	17.53	F	European			0.387848	7.98486	2938.98		20000	0.167139		14.0233	1395.65	118.552		0.0568438			2000	0.0005	0.30403	959.967	0.596166	0.302795	0.893639		1	0.568141		0.633179	0.785229	1		0.127852			1	0	0.25832	0.596451
ALL1314	B	iAMP21	T17	SR	9.08333	5.17	F	European			0.0016	55.2387				0.0192634			471.196	40.6472		0.0412454					0.0537202	150.339	0	0.58197				0.2628			0.471934	0.902316		0.0970692					0.0102701	0.435414
ALL1315	T	T-ALL	T17	HR	13	199.5	M	European			0.0016	20.8757				0.114217			1382.37	14.745		265.668					0.0377437	461.059	0	0.441514				0.514337			0.782471	0.756022		0.93874					0	0.532751
ALL1317	B	Hyperdiploid	T17	SR	2.5	33.5	F	European			0.0699234	14.0192				0.102137			261.296	124.458		0.0481623					0.0204914	144.934	0.38327	0.384042				0.498539			0.301812	1		0.111948					0	0.432234
ALL1318	B	ETV6-RUNX1	T17	SR	7.66667	2.15	F	Admixed American			0.0016	26.3425				0.038585			878.822	61.3317		0.0180533					0.15785	1416.16	0	0.475088				0.360969			0.651775	0.961663		0.0177804					0.164517	0.630223
ALL1319	B	ETV6-RUNX1	T17	SR	4.41667	42.62	F	African			0.0016								5876			0.0785684					2.50651		0								1			0.158913					0.560203
ALL1322	B	ETV6-RUNX1	T17	SR	8.33333	8.9	M	European			0.0016	150.897	20000		8827.09	0.182694		10.5906	1147.46	120.555		0.191452			2000	0.441297	0.245555	996.145	0	0.727026	1		0.989164	0.580716		0.552172	0.728733	1		0.244387			1	0.528946	0.227752	0.599665
ALL1325	T	T-ALL	T17	HR	9.58333	162.3	F	Admixed American					20000		0.05			3.03462							337.999	200					1		0			0.191532							0.905783	1
ALL1326	B	DUX4	T17	SR	6.08333	6.5	F	Other			20	935.913	92.6397		20000	2.1784		14.9225	5876	160		0.16833			22.4385	0.0005	0.136962	1143.74	1	0.99044	0.593359		1	0.930985		0.651112	1	1		0.232035			0.670199	0	0.144205	0.611666
ALL1329	B	IKZF1 N159Y	T17	SR	1.25	34	M	European			0.558738	17.2321				0.0307711			277.332	6.14454		0.379056					0.673782	390.384	0.641532	0.413827				0.32899			0.318997	0.629738		0.309937					0.3722	0.518298
ALL1334	B	ETV6-RUNX1	T17	SR	3	23.39	M	European			0.358295	103.428	20000		20000	0.117224		21.7595	315.831	169.367		0.0075			2000	2.75996	0.582466	1804.11	0.586317	0.672505	1		1	0.518008		0.759944	0.356503	1		0			1	0.688181	0.351359	0.651253
ALL1336	B	BCR-ABL1-like (excluding CRLF2)	T17	HR	11.5	6.95	M	European			0.596775	36.8236	7107.4		20000	0.258289		25.8177	376.317	85.3517		0.0970552			78.6265	1.45626	0.667009	240.429	0.649716	0.523436	0.970342		1	0.629651		0.809287	0.407061	1		0.179192			0.779114	0.632648	0.370754	0.476197
ALL1337	B	BCR-ABL1	T17	HR	7.83333	383.8	M	Other			1.96987	188.988	17.7405		0.05	0.0878954		10.532	782.285	4.63913		6.84991			2000	5.79472	0.0532452	641.606	0.798114	0.759514	0.449793		0	0.477317		0.550571	0.618202	0.589193		0.587694			1	0.752606	0.00899913	0.561454
ALL1338	B	TCF3-PBX1	T17	HR	15.75	16.4	F	European			20	38.4741	0.05		2.65289	0.00924377		16.2529		43.6582		0.718105			2000	9.86907	0.024145	52.404	1	0.529765	0		0.284744	0.159034		0.675753		0.912625		0.371253			1	0.798855	0	0.343873
ALL134	B	TCF3-PBX1	T15	SR	3.61	8.4	F	European	0.01	0	0.000346412			0.0124307			0.00614244					0.0075		4.675			0.025		0			0			0.275258					0		0			0
ALL1341	B	CRLF2 (BCR-ABL-like)	T17	HR	14.0833	119.8	M	European			1.25063	17.7987	20000		20000	0.296996		3.72612	5876	158.121		1.99969			2000	3.66436	0.547585	1614.34	0.741657	0.418497	1		1	0.649385		0.250763	1	1		0.469535			1	0.7128	0.342522	0.641599
ALL1343	B	ETV6-RUNX1	T17	SR	6	1.9	M	European			0.0016	10.6852				0.294725			604.066	160		8.61849					0.0648585	1066.32	0	0.344843				0.6483			0.543607	1		0.609735					0.0372338	0.605578
ALL1348	B	Hyperdiploid	T17	SR	1.5	17.13	M	European			1.35923																0.0962758		0.752005																0.0937617
ALL1349	B	B Other	T17	HR	15.4167	27.9	M	European			0.531077											0.0075					0.0203333		0.635223											0					0
ALL1350	B	ETV6-RUNX1	T17	SR	9.58333	7.2	M	European			0.0016	14.2871				0.159991			1468.94	154.485		130.171					1.16463	1227.35	0	0.386775				0.561964			0.799996	1		0.870278					0.450515	0.617794
ALL1355	B	Hyperdiploid	T17	SR	4.83333	4.4	F	European			0.636572											0.0535852					0.0507332		0.657738											0.122187					0.0020832
ALL1356	B	Hyperdiploid	T17	HR	2.75	144	F	European			0.0016	12.7312				0.0523182			359.121	160		0.940264					0.00989427	128.087	0	0.370132				0.403999			0.393565	1		0.39712					0	0.421501
ALL1357	B	Hyperdiploid	T17	HR	15.6667	47.6	M	European			0.0016	15.4128				0.137579			344.082	163.703		0.128177					0.469379	503.247	0	0.397721				0.540636			0.381222	1		0.205883					0.320468	0.540356
ALL1359	B	Hyperdiploid	T17	HR	2.66667	82.9	F	European			0.0016	6.18737				0.0161439			164.745	102.414		0.0338765					0.0712855	634.16	0	0.265982				0.237833			0.168727	1		0.0781812					0.0507551	0.56044
ALL136	B	CRLF2 (BCR-ABL-like)	T15	HR	1.87	258.3	F	European	0.06	0.01	0.320226			0.0158626			0.0523952					0.0075		4.675			3.42834		0.572358			0			0.481203					0		0			0.605022
ALL1360	B	ETV6-RUNX1	T17	SR	3.75	14.13	F	European			0.0016	18.3214				0.0329046			267.089	46.544		0.0075					0.264286	926.736	0	0.422675				0.338464			0.308139	0.92186		0					0.238272	0.593391
ALL1362	B	Hyperdiploid	T17	HR	3.16667	84.67	M	European			0.0016											0.568824					0.0266012		0											0.348888					0
ALL1363	T	ETP	T17	HR	6.41667	260.69	M	European			0.498942	118.186				0.66701			812.917	29.861		0.347039					1.13641	1846.12	0.627466	0.691756				0.763726			0.629284	0.857826		0.301468					0.447005	0.653252
ALL1365	B	Hyperdiploid	T17	HR	6.83333	58.64	F	European			0.0016									58.8585		0.104469					0.0183364		0									0.955725		0.186255					0
ALL1367	T	T-ALL	T17	HR	2.5	62.42	M	Other			0.391019	143.558	20000		85.3096	0.303898		16.4397	249.226	13.9253		0.0989905			2000	200	0.0938786	1761.18	0.597178	0.719828	1		0.5862	0.652631		0.679052	0.288166	0.747771		0.181086			1	1	0.0901534	0.649161
ALL1368	B	Hyperdiploid	T17	HR	3.75	54.03	F	European			20		20000		20000			20.6594	166.766			0.214218			2000	11.5778	1.34135		1		1		1			0.744975	0.172245			0.25517			1	0.812725	0.470731
ALL1369	B	B Other	T17	SR	8.83333	4.92	M	Admixed American			20	55.4086	20000		6438.46	0.192146		12.4486	5876	175.868		17.0436			399.153	4.31137	0.452909		1	0.582414	1		0.961756	0.587845		0.598811	1	1		0.675171			0.920228	0.726923	0.315357
ALL1372	B	PAX5alt	T17	HR	15.8333	16.7	F	European			0.0016	50.1719							1130.69	26.2481		0.0209441					0.024031	1041.76	0	0.568083							0.724485	0.839222		0.0320343					0	0.603554
ALL1373	B	ETV6-RUNX1	T17	SR	3.91667	4.7	M	Unknown			0.0016	19.1055	1691.52		3020.81	0.0846222		7.31364	1256.49	188.166		0.0075			2000	0.785071	1.10002	1640.82	0	0.428724	0.845655		0.896025	0.471953		0.445347	0.754923	1		0			1	0.578982	0.442347	0.643012
ALL1376	B	Hyperdiploid	T17	HR	13.8333	19.8	F	European			0.0016	106.955				0.334884			1091.92	160		0.0398141					108.34	362.918	0	0.677344				0.666353			0.714418	1		0.0936799					1	0.511962
ALL1377	B	ETV6-RUNX1	T17	SR	2.91667	11.5	F	European			0.0016	35.3096	9700.05		3890.1	0.136398		19.3436	2581.06	112.835		0.0298598			2000	4.56096	0.575049	963.785	0	0.517376	0.997355		0.917992	0.539417		0.725986	0.962628	1		0.0660695			1	0.731811	0.349525	0.596796
ALL1379	B	MEF2D	T17	HR	13.1667	21.88	F	European			0.0016	81.4928				0.155855			160.481	17.8405		0.0323837					0.0222857	0.5	0	0.638098				0.558263			0.16116	0.783516		0.0738563					0	0
ALL138	T	T-ALL	T15	HR	4.26	65	M	European	0	0	2.09644						23.2		114.573					20.271			1.07059		0.805852						1		0.0639374					0.223319			0.438466
ALL1380	B	B Other	T17	HR	3.75	53.69	F	European			0.0016	174.887	10.4384		2136.85	0.0470181		11.2743	271.03	56.5777		0.0345872			2000	8.50045	8.77288	935.955	0	0.748321	0.403727		0.865955	0.388904		0.570223	0.312365	0.950023		0.0801738			1	0.785888	0.739482	0.594251
ALL1382	B	ETV6-RUNX1	T17	SR	4.41667	11.8	F	European			0.0016	455.768	20000		20000	0.087694		19.4788	2908.74	160		0.0944283			2000	0.537596	0.595142	994.174	0	0.88658	1		1	0.476992		0.727995	0.997112	1		0.176558			1	0.546091	0.35444	0.599493
ALL1384	B	ETV6-RUNX1	T17	SR	4	8.86	F	Other			0.0016	226.125				0.113282			623.547	100.399		0.0293649					0.829793	560.773	0	0.785411				0.513174			0.552765	1		0.0644656					0.402005	0.549757
ALL1386	B	B Other	T17	SR	6.08333	7.2	M	European			0.402088	2000				0.0703878			341.598	78.3867		0.025101					0.303714	452.726	0.600647	1				0.445925			0.379131	0.997061		0.0494092					0.258171	0.531167
ALL1387	B	ETV6-RUNX1	T17	HR	10.4167	67.59	M	European			0.0016	551.114				0.257449			1030.61	160		0.0528418					2.61603	915.144	0	0.913999				0.629191			0.697745	1		0.120846					0.566324	0.592298
ALL1390	B	TCF3-PBX1	T17	HR	8.83333	112	F	European			0.279767	217.082	20000		0.332858	0.132617		9.68203	335.256	108.493		0.0075			2000	7.50716	0.0391791	136.936	0.555574	0.779519	1		0.104452	0.535444		0.526291	0.373725	1		0			1	0.775095	0	0.427304
ALL1391	B	ETV6-RUNX1	T17	SR	4.58333	4.59	M	Admixed American			0.0016	106.2	478.948		7266.15	0.219907		6.99487	1572.1	160		52.4131			1.3584	0.369649	0.30855	898.257	0	0.676321	0.736058		0.972261	0.606916		0.432488	0.819579	1		0.782978			0.426605	0.513558	0.260432	0.59068
ALL1392	B	ETV6-RUNX1	T17	HR	13.8333	4.53	F	Admixed American			20	39.7184								115.296		0.0355609			2000	1.78346	1.08063		1	0.534359								1		0.082838			1	0.650253	0.439802
ALL1393	B	ETV6-RUNX1	T17	SR	2.5	20.43	F	European			0.747735	59.4226				0.275319			668.593	190.005		0.0420886					0.379064	927.289	0.67774	0.592509				0.638675			0.57289	1		0.0990112					0.289886	0.593443
ALL1395	T	ETP	T17	SR	5.16667	19.9	M	European			20	974.396				1.51573			1352.86	160		1.58072					35.7514	1056.14	1	0.996256				0.879729			0.776244	1		0.446973					0.940534	0.604744
ALL1397	B	ETV6-RUNX1	T17	HR	14.0833	9.25	M	Admixed American			20									160		0.213986					0.0365849		1									1		0.255066					0
ALL140	B	Hyperdiploid	T15	HR	4.76	72.9	F	European	0.01	0	0.844779			0.667047			0.0209153					0.0877831					1.55873		0.692903			0.405772			0.392974					0.169555					0.492225
ALL1402	B	ETV6-RUNX1	T17	HR	4.41667	133.61	M	African			0.0016	27.2375				0.067341			45.9	80.4231		0.443293					0.00642775	993.397	0	0.47991				0.439672			0	1		0.32496					0	0.599425
ALL1403	B	ETV6-RUNX1	T17	HR	14.0833	13.79	M	European			0.0016	13.3794				0.257088			2810.51	160		455.787					0.327245	1174.21	0	0.3773				0.628992			0.9872	1		0.990541					0.26885	0.613949
ALL1405	B	ETV6-RUNX1	T17	SR	3.41667	10.6	M	European			0.0016	74.1014				0.195481			274.014	121.054		0.015888					0.291244	932.142	0	0.624374				0.590276			0.315525	1		0.00551923					0.252171	0.593896
ALL1407	B	KMT2A	T17	SR	9.83333	7.33	F	European			2.5142											78.2702					38.6987		0.828433											0.821462					0.95187
ALL141	T	T-ALL	T15	HR	10.05	285.2	M	European	0	0				2.23518								0.0075					2.64374					0.580139								0					0.567831
ALL144	B	B Other	T15	HR	13.48	91.2	M	Other	0.01	0	0.756029								358.611										0.67911								0.393155
ALL147	T	T-ALL	T15	SR	5.91	14.2	M	European	0	0	0.0556773			0.193773			1.39629		5876			181.619		84.0912			0.0860437		0.354959			0.227518			0.796592		1			0.902241		0.633906			0.0776821
ALL15	B	TCF3-PBX1	T15	SR	5.1	31.6	F	European	0	0	20								5876			0.0075					3.14814		1								1			0					0.59282
ALL155	B	KMT2A	T15	HR	16.8	90.2	M	Other	0.09	0				1.52195			3.69509					1006					3.09035					0.524719			0.890091					1					0.590169
ALL156	B	ETV6-RUNX1	T15	SR	3.87	16.5	F	European	0	0	0.234533			0.453337			0.249418		414.197			0.0611328		58.0865			5.51398		0.533658			0.350079			0.631109		0.434733			0.134833		0.527134			0.673027
ALL157	B	ETV6-RUNX1	T15	SR	2.83	4.9	F	Unknown	0.01	0	0.580082						0.0552211		436.239			0.126202		46.7427			2.33529		0.646191						0.486249		0.449693			0.204393		0.46443			0.550078
ALL158	B	PAX5 P80R	T15	SR	9.63	15.3	F	European	0	0	0.0016						0.000175					1006							0						0					1
ALL16	B	ETV6-RUNX1	T15	SR	5.24	6.9	F	European	0	0	0.0016			7.26399			0.0441905		587.94			0.0491616		16.692			27.4456		0			0.750093			0.464841		0.535799			0.113918		0.167255			0.9027
ALL160	T	T-ALL	T15	HR	8.53	98.8	F	European	0.569	0	0.0016																		0
ALL163	B	PAX5alt	T15	SR	6.76	36.7	F	European	0.12	0	20						23.2					1006					108.34		1						1					1					1
ALL164	B	PAX5alt	T15	HR	2.03	86.2	M	African	0.06	0	0.296698			82.2			0.165084		5876					598					0.562875			1			0.591462		1					1
ALL169	B	ETV6-RUNX1	T15	SR	2.16	22.9	F	European	0.03	0	20								5876										1								1
ALL171	B	BCR-ABL1	T15	HR	11.87	418	F	European	29.1	4.5	1.95703						0.0363726		5876			1006		21.0815					0.797301						0.446136		1			1		0.234633
ALL173	B	DUX4	T15	HR	4.95	105	F	African	14.9	2.3	20						0.0163595		152.575					12.2879					1						0.369371		0.146584					0.0788552
ALL175	B	BCR-ABL1-like (excluding CRLF2)	T15	HR	18	6.6	M	Unknown	72.1	36	20						23.2		5876					598					1						1		1					1
ALL178	B	TCF3-PBX1	T15	HR	12.28	76.1	F	Admixed American	0	0	20						0.00342212		171.307			1006		6.02314					1						0.219058		0.179996			1		0
ALL18	B	ETV6-RUNX1	T15	HR	3.6	122	M	Admixed American	0.01	0									45.9			0.0075		4.675													0			0		0
ALL182	B	KMT2A	T15	HR	1.86	347	F	European	0.16	0	0.0305875						0.0537374		133.737					5.21859					0.280525						0.483633		0.108561					0
ALL183	B	ETV6-RUNX1	T15	SR	4.55	2.9	M	European	0.04	0.01	0.192938						0.0587217		86.7203										0.509398						0.492155		0
ALL185	B	ETV6-RUNX1	T15	SR	2.43	16.8	M	European	0.03	0	0.35093						23.2		5876					41.7054					0.583736						1		1					0.431522
ALL19	B	B Other	T15	SR	4.58	40.8	M	European	0	0	0.0016			0.133885			0.00381504		45.9			0.0708069		9.39063			0.025		0			0.174206			0.2295		0			0.148931		0.00125142			0
ALL198	B	BCR-ABL1-like (excluding CRLF2)	T15	SR	3.97	41.8	M	European	61	8.69	0.159455						0.0665767		5876					48.5969					0.485711						0.504216		1					0.475657
ALL199	B	ETV6-RUNX1	T15	HR	3.62	77.7	F	Other	0.15	0	0.0016						23.2		5876					4.675					0						1		1					0
ALL202	B	DUX4	T15	HR	15.69	3.8	M	European	2.53	0.18							0.000164503					1006													0					1
ALL209	B	ETV6-RUNX1-like	T15	SR	1.61	4.1	F	Admixed American	3.7	0.02							0.0121158							598											0.34052							1
ALL21	B	ETV6-RUNX1	T15	SR	2.42	10.1	M	Admixed American	0.66	0.03							0.0277981		5876			0.173407		46.3515			0.341116								0.420306		1			0.234887		0.462005			0.274791
ALL212	B	ETV6-RUNX1	T15	SR	3.35	4.2	F	Admixed American	0	0							0.0667221		5876																0.504426		1
ALL213	B	BCR-ABL1	T15	SR	6.38	48	M	European	20.9	12.6	20						4.67536							40.396					1						0.912697							0.422316
ALL216	B	PAX5alt	T15	SR	3.67	19.3	M	European	0.01	0	0.331419						0.00157711		162.461					14.15					0.576628						0.144632		0.1647					0.119576
ALL218	T	T-ALL	T15	HR	6.12	86.3	M	European	0.023	0												1006					0.677772													1					0.373045
ALL220	B	B Other	T15	HR	12.51	36.9	F	Admixed American	21.1	4.14							23.2		5876			1006		46.1495			0.11864								1		1			1		0.460744			0.123653
ALL222	B	PAX5alt	T15	HR	2.17	74.7	F	European	0.12	0.01							0.0148066		388.56			0.0075		48.1438			0.025								0.359789		0.416298			0		0.472954			0
ALL224	T	T-ALL	T15	HR	5.63	1014	M	Unknown	8.01	0	0.00194439			0.0163094			0.0113152		63.9479			1006		9.66307			0.0819825		0			0			0.333953		0			1		0.00950494			0.0707632
ALL231	B	ETV6-RUNX1-like	T15	SR	7.22	14.6	F	European	1.2	0	0.273342						0.0431635		5876										0.552687						0.462582		1
ALL238	T	T-ALL	T15	HR	6.33	357	M	European	0.312	0	20						0.00478917		32.7672					21.0554					1						0.251348		0					0.234276
ALL24	B	B Other	T15	HR	12.62	1.4	M	Admixed American	0.03	0							0.149864		294.564					11.0847											0.582169		0.33639					0.049116
ALL241	B	Hyperdiploid	T15	SR	5.4	10.4	M	Admixed American	11.9	0.06									1706.17					102.331													0.843192					0.690561
ALL243	T	T-ALL	T15	SR	5.82	16.2	M	European	0.125	0.02	0.0016								275.554								0.025		0								0.317141								0
ALL244	B	Hyperdiploid	T15	SR	7.71	8.2	F	Admixed American	0	0									5876																		1
ALL247	B	ETV6-RUNX1	T15	SR	3.7	3.1	M	African	0	0	0.244035			1.69801			0.00402967					0.0440873					5.07769		0.538593			0.540504			0.234759					0.103464					0.661231
ALL25	B	Hyperdiploid	T15	SR	6.64	5.4	M	European	0	0	0.0016			1.32103			0.0877002		1155.13			5.75423		19.5739			0.297176		0			0.504304			0.530692		0.730654			0.570967		0.21322			0.255057
ALL251	B	B Other	T15	HR	14.2	10.9	M	Admixed American	2.24	0.03							23.2					1006													1					1
ALL257	B	Hyperdiploid	T15	HR	2.07	87.6	F	European	0	0	0.0016						0.00951683					0.119687		2.42176			0.0522535		0						0.317323					0.199306		0			0.00630866
ALL258	B	Hyperdiploid	T15	SR	8.49	31.1	F	Admixed American	0	0							23.2		5876			383.051		43.4149											1		1			0.973857		0.443116
ALL260	B	CRLF2 (BCR-ABL-like)	T15	HR	3.9	53.1	M	European	0	0							0.00815012		148.772			0.0075													0.302429		0.139302			0
ALL261	B	Near haploid	T15	SR	2.64	5.5	F	European	0	0	0.00143577								456.015										0								0.462485
ALL264	B	ETV6-RUNX1	T15	SR	4.79	19.5	F	African	0	0	0.170093						0.0314347					1006		598			2.70652		0.493737						0.432118					1		1			0.57119
ALL265	B	NUTM1	T15	SR	7.74	16.7	F	European	0	0	20						0.00149822		209.869			0.0075		6.22804			0.025		1						0.139702		0.238575			0		0			0
ALL267	B	ETV6-RUNX1	T15	HR	3.6	215	M	African	0.04	0	0.00539531			82.2			0.00617953		5876			0.0075		26.6167			0.339027		0.0649146			1			0.275836		1			0		0.301917			0.273912
ALL270	B	ETV6-RUNX1	T15	HR	2.67	70	F	European	0.04	0							0.00448138		129.204			0.0075		18.1611			0.0307872								0.244966		0.0986128			0		0.1916			0
ALL271	B	TCF3-PBX1	T15	SR	4.92	24.2	M	Admixed American	0.14	0	0.227813						0.00252848		424.036			0.0075		18.2707			0.0572208		0.530045						0.189982		0.441507			0		0.193336			0.0193042
ALL272	B	Hyperdiploid	T15	SR	3.26	7.5	F	Admixed American	0.03	0	0.373009						23.2		5876			57.3969		25.4527					0.591319						1		1			0.791695		0.289012
ALL273	B	B Other	T15	HR	10.69	1.7	M	European	0	0							23.2		5876			1006		55.5813			0.181234								1		1			1		0.514412			0.184286
ALL274	T	T-ALL	T15	SR	6.92	20	M	European	0	0	0.0016											0.030914					0.417305		0											0.069399					0.30364
ALL279	B	CRLF2 (BCR-ABL-like)	T15	SR	3.94	5	M	European	0.02	0							0.0393577		825.381					59.7282			108.34								0.453714		0.633674					0.535178			1
ALL280	B	ETV6-RUNX1	T15	SR	2.14	12.2	M	European	0.04	0	0.0016			4.54348			0.0495952		1435.87			0.0236873		36.8761			0.89347		0			0.682429			0.475926		0.793427			0.043846		0.396006			0.412586
ALL282	B	ETV6-RUNX1-like	T15	SR	3.91	33	F	European	0.05	0							0.0346376		1344.15			0.0075		37.7007											0.44144		0.77438			0		0.402388
ALL283	B	CRLF2 (BCR-ABL-like)	T15	SR	2.88	5.2	F	European	0.05	0	0.00649452						23.2							51.7831			0.224885		0.0879572						1							0.493984			0.215168
ALL284	B	Hyperdiploid	T15	SR	3.46	26.9	M	African	0	0	0.24243			0.311749			0.00625525		367.712			0.0984194		37.5281			1.14192		0.537773			0.296085			0.277006		0.400386			0.180531		0.401064			0.447697
ALL285	B	Hyperdiploid	T15	HR	5.7	80.7	M	European	22.5	0							0.308966		502.53					59.821											0.651679		0.490509					0.535626
ALL286	B	BCR-ABL1	T15	HR	12.69	1.3	M	European	0.015	0									151.322					13.8754													0.144206					0.11392
ALL287	B	Hyperdiploid	T15	SR	1.02	19.1	F	European	0.01	0							0.0129442		144.443					34.0122											0.346874		0.130783					0.372674
ALL288	B	Near haploid	T15	SR	8.28	3	F	European	0.05	0							0.521502		350.822			10.4698		10.9807											0.701972		0.38682			0.628409		0.0463956
ALL291	B	ETV6-RUNX1	T15	SR	4.54	8.7	M	European	0	0	0.293182						23.2		1289.7			0.42921		37.1326			0.601584		0.561394						1		0.762449			0.321862		0.398006			0.355981
ALL292	T	T-ALL	T15	HR	3.48	101.7	M	African	1.61	0												1006					0.162286													1					0.168484
ALL293	B	Near haploid	T15	SR	2.46	34.6	M	European	1.07	0							9.53241		421.391			1006		42.3367											0.98114		0.439701			1		0.435858
ALL294	B	Hyperdiploid	T15	HR	18.45	5.4	M	European	0	0	0.0016			0.507254			0.0541699		271.51					53.164			0.194947		0			0.366283			0.484403		0.312875					0.501579			0.194724
ALL295	B	PAX5alt	T15	HR	1.98	54.2	M	Admixed American	0	0	0.0016			0.185593			0.0139308		429.844			0.0075		4.675			0.025		0			0.221298			0.353932		0.445432			0		0			0
ALL298	B	ETV6-RUNX1	T15	SR	3.51	5	F	Other	0	0							0.00735578		532.867					26.1403											0.292577		0.507422					0.296705
ALL299	B	ETV6-RUNX1	T15	SR	3.88	22.7	F	African	0.79	0.03	0.0583687						0.497581					0.0322856		14.8128			0.0819719		0.360825						0.697461					0.0735652		0.132787			0.0707446
ALL301	B	TCF3-PBX1	T15	SR	2.19	34	F	African	0.32	0.03							0.0378096		277.524			0.0075													0.449858		0.319196			0
ALL302	B	Hyperdiploid	T15	SR	2.94	11	M	European	0.02	0							23.2		5876			166.764		598			108.34								1		1			0.894052		1			1
ALL304	B	ETV6-RUNX1	T15	SR	4.24	10.7	F	European	0.19	0.01	0.0016			0.596985			0.013743		670.029			0.0075		4.675			0.025		0			0.38977			0.352627		0.573509			0		0			0
ALL305	B	ETV6-RUNX1	T15	SR	3.49	2.3	F	European	0	0							0.0161189		450.913					21.4341											0.367948		0.459239					0.239421
ALL307	B	TCF3-PBX1	T15	SR	4.13	17.8	F	Admixed American	0.24	0	0.0472703			0.122734			0.027053		117.429			0.0324564		4.675			0.025		0.334617			0.161667			0.417696		0.0710415			0.0740715		0			0
ALL308	B	Hyperdiploid	T15	SR	7.91	7.3	F	Admixed American	0	0							0.00763831					0.0924801		60.4532											0.296198					0.174558		0.53866
ALL309	T	T-ALL	T15	HR	3.46	163.1	M	European	10.6	0.101	0.417172			3.22576		0.0194688	0.487191		1303.85			1006		81.5769			0.395765		0.605223			0.633038		0.264299	0.695434		0.765598			1		0.625145			0.296056
ALL311	B	ETV6-RUNX1	T15	SR	3.71	14.1	F	European	0	0							0.0322166		478.995					35.8255											0.434478		0.47667					0.387665
ALL312	B	ETV6-RUNX1	T15	SR	7.13	11.7	F	European	0	0							0.00474101		575.878					49.1103											0.250377		0.529819					0.47869
ALL313	B	Hyperdiploid	T15	SR	4.09	16.8	M	Unknown	0	0	0.0016			0.63932			0.000763882		336.387			0.0075		21.7043			0.025		0			0.39965			0.0749843		0.374697			0		0.243036			0
ALL314	B	ETV6-RUNX1	T15	SR	2.75	7.4	F	European	0	0							23.2		1800.31			0.132282		55.7826			0.342052								1		0.858688			0.208908		0.515455			0.275183
ALL315	T	T-ALL	T15	HR	16.43	80.9	F	European	0.527	0.01	0.0016					7.1			225.796			0.0075					0.025		0					1			0.259681			0					0
ALL316	B	Hyperdiploid	T15	HR	2.22	63	F	European	2.68	0	0.0936366						0.00363184		232.248			0.0075		109.975			0.705821		0.419559						0.224772		0.267809			0		0.71135			0.378848
ALL317	B	ETV6-RUNX1	T15	SR	1.83	10.1	F	European	0.03	0							0.020613		898.138			0.0075		35.6335			0.188572								0.391575		0.658048			0		0.386114			0.189966
ALL318	B	Hyperdiploid	T15	SR	5.83	2.8	M	Other	0	0							0.179812					0.0697733		15.2128											0.599672					0.14752		0.140477
ALL321	B	PAX5alt	T15	SR	1.73	14.5	F	European	0.01	0							23.2		923.788			1006		67.3528											1		0.666173			1		0.56985
ALL322	B	Near haploid	T15	SR	3.35	5.9	M	European	0.03	0	0.0016						23.2		468.749			1006		11.9504			0.025		0						1		0.470431			1		0.0708188			0
ALL325	B	PAX5alt	T15	HR	2.09	75.2	F	Admixed American	0.37	0				0.908023			0.0256924		174.392			0.0649286		17.9904			0.476297					0.450244			0.412738		0.185147			0.140614		0.188875			0.322562
ALL327	B	ETV6-RUNX1	T15	SR	2.54	3.3	F	African	NA	0							0.00366201		413.168					4.675											0.225567		0.434016					0
ALL328	T	T-ALL	T15	HR	14.72	1.4	M	European	15.8	1.03	20			82.2			0.59291		1554.23			0.53509		51.754			108.34		1			1			0.714301		0.81628			0.343021		0.493822			1
ALL329	B	ETV6-RUNX1	T15	SR	4.85	8.2	M	European	0.69	0.01							0.01222		600.357			0.0075		21.9536											0.341343		0.54183			0		0.246332
ALL330	B	Hyperdiploid	T15	SR	3.19	2.3	M	European	0	0							23.2		425.92					11.4866											1		0.442786					0.0593939
ALL331	B	TCF3-HLF	T15	HR	15.29	34	M	Admixed American	85	NA							23.2					196.932					11.4368								1					0.910009					0.77743
ALL332	B	B Other	T15	HR	1.73	114.2	M	European	0	NA	0.379767			0.557147			0.173926		908.874			1.08058		54.2529			7.26131		0.59355			0.379812			0.596474		0.661477			0.410468		0.507431			0.71242
ALL335	B	Hyperdiploid	T15	SR	6	35	M	European	0.23	0	0.200943						23.2		423.002					21.1359			0.311674		0.514449						1		0.440802					0.235377			0.261873
ALL339	B	TCF3-PBX1	T15	SR	8.34	16.9	F	European	0	0	0.00859666			0.337613			0.00246815		185.314			0.0894239		4.675			0.025		0.122804			0.307579			0.187662		0.202673			0.171333		0			0
ALL340	B	ETV6-RUNX1	T15	SR	2.53	45	F	European	0	0	0.144151			7.29083			0.00517205		718.301			0.0075		20.2924			0.640739		0.473173			0.750624			0.258738		0.593581			0		0.223623			0.365004
ALL342	T	ETP	T15	HR	12.72	16.6	F	African	12.9	1.18	0.0016								495.93			1006					0.911921		0								0.486695			1					0.415511
ALL347	B	Hyperdiploid	T15	SR	3.06	3.4	M	African	0	0							23.2					1006		18.6021			0.313649								1					1		0.198523			0.262777
ALL349	B	MEF2D	T15	HR	11.56	214.1	F	African	63.8	2.27							0.172564		1191.82			0.473885		30.7305											0.595719		0.739678			0.331364		0.343393
ALL350	T	T-ALL	T15	HR	17.17	123.9	M	European	0.015	0	0.0149424					0.186648			611.527			1006		38.1869			0.208134		0.191502					0.583742			0.547149			1		0.406086			0.204091
ALL353	B	NUTM1	T15	HR	1.17	172	M	European	0.01	0							0.00383389		142.693			0.0075		4.675											0.229974		0.127265			0		0
ALL355	B	DUX4	T15	SR	3.88	8.3	F	Admixed American	0.06	0	0.152512			2.58937			0.000425121		381.386			0.057295		21.5969			0.025		0.480179			0.60135			0.0186808		0.410921			0.128611		0.241604			0
ALL356	B	Hyperdiploid	T15	SR	5.04	8.6	M	Admixed American	0.01	0	0.0016			0.898516			0.017458		358.807			0.251153		27.5641			0.025		0			0.448726			0.375615		0.393313			0.270435		0.312011			0
ALL358	T	T-ALL	T15	HR	8.35	293.3	M	Admixed American	0.368	0.011	0.0016					0.100523			45.9			0.0075		4.675			0.025		0					0.496287			0			0		0			0
ALL359	B	DUX4	T15	HR	12.05	11.8	M	European	42.2	0.01							0.000974806		407.352			0.0075		59.4641											0.0984097		0.429925			0		0.533899
ALL361	B	Hyperdiploid	T15	SR	3.67	40	F	Admixed American	0	0	0.0764123			0.187446			0.025283		316.136			1006		15.1441			0.9126		0.394298			0.222731			0.411195		0.356782			1		0.139171			0.415617
ALL362	B	Hyperdiploid	T15	SR	2.03	3.5	M	European	0	0							0.0308283		314.83			0.0428777		16.1353			0.0506338								0.430246		0.355587			0.100794		0.157467			0.00180266
ALL364	T	T-ALL	T15	SR	6.06	3.4	M	European	0	0	0.323872								171.524			9.3151					0.025		0.573765								0.180362			0.617194					0
ALL365	B	CRLF2 (BCR-ABL-like)	T15	HR	5.35	245.4	M	European	0.02	0							0.0033642		137.537			0.0075		26.7108											0.217418		0.116646			0		0.302936
ALL368	T	T-ALL	T15	HR	14.34	200	M	European	6.28	0	0.00481351								111.449			0.0723876					0.0830347		0.0507352								0.0559616			0.15105					0.0725881
ALL370	B	Near haploid	T15	HR	2.66	52	M	European	0	0							23.2		5876			0.377269		17.9506			0.025								1		1			0.309483		0.188235			0
ALL371	B	Hyperdiploid	T15	HR	12.07	2.6	M	European	24	0.19							0.205148		5876					4.675											0.612336		1					0
ALL372	B	TCF3-PBX1	T15	SR	2.24	12.7	M	Admixed American	0	0							0.00495925		158.625																0.254701		0.157805
ALL373	T	T-ALL	T15	HR	5.74	52	M	European	0.029	0	0.0210275								189.1			0.0521788							0.233955								0.208508			0.119634
ALL374	T	ETP	T15	HR	6.13	63.8	F	European	5.46	0	0.0016					0.0640448			1198.63			1006		29.5696			0.383333		0					0.432579			0.74132			1		0.332279			0.291488
ALL377	B	ETV6-RUNX1	T15	SR	6.18	16.5	M	African	0	0									527.393					15.2233													0.504443					0.140675
ALL378	B	ETV6-RUNX1	T15	SR	1.91	8	F	European	0	0							0.0361611		967.975			0.0924282		20.838											0.445575		0.679654			0.174504		0.231281
ALL380	B	KMT2A	T15	HR	1.27	118.3	M	European	0	NA							0.00727879		390.696			0.11327		45.9555											0.291566		0.41788			0.194018		0.459529
ALL381	B	ETV6-RUNX1	T15	SR	3.26	35.3	M	Admixed American	0.02	0							0.00837184		264.836			0.00106871		27.1441											0.305007		0.305694			0		0.307579
ALL388	B	ETV6-RUNX1	T15	SR	2.09	9	F	European	0.01	0							23.2		1367.88					40.8349											1		0.779431					0.425435
ALL389	B	ETV6-RUNX1	T15	SR	3.47	6.7	F	European	0	0							0.0514251		756.278					27.8216											0.479407		0.608446					0.314695
ALL390	B	ZNF384	T15	SR	1.29	40.8	M	European	49.8	0.43							23.2		1005.59			1006		73.8502											1		0.690654			1		0.596428
ALL391	B	Hyperdiploid	T15	SR	4.65	7.1	F	European	0	0	0.0016						0.0293855		657.991			0.0975974		32.8738			14.0592		0						0.425641		0.568278			0.179726		0.36285			0.806972
ALL394	B	iAMP21	T15	SR	9.18	1.5	F	European	0.05	0							0.0174837					0.0288991		121.119			0.227689								0.375757					0.0629312		0.739205			0.216941
ALL395	B	PAX5alt	T15	HR	14.41	2.3	M	European	1.13	0	0.254076						0.361698		301.864			0.483439		22.8896					0.543604						0.666818		0.343453			0.33328		0.258381
ALL396	B	Hyperdiploid	T15	SR	5.21	3.9	F	European	0.02	0							23.2		605.939			1006		49.2816											1		0.5445			1		0.479695
ALL397	B	ETV6-RUNX1	T15	SR	5.23	3.4	F	Other	0	0	0.0841695						0.0276912		256.782			0.103266		22.0385			43.7469		0.406313						0.419936		0.296784			0.185145		0.247445			0.969417
ALL399	B	Hyperdiploid	T15	SR	7.01	15.3	M	African	0	0							23.2					76.2479		11.3663			13.857								1					0.818949		0.0563568			0.804899
ALL403	B	B Other	T15	HR	16.19	8.3	F	European	0.7	0.02	20			5.5653			0.0532907		503.635			0.115399		50.5986			0.569232		1			0.711681			0.482831		0.491143			0.195805		0.487306			0.34807
ALL406	B	DUX4	T15	HR	18.69	74.2	F	European	18.6	0	20			8.49747			0.325611		5876			0.539173		85.8904			0.135674		1			0.772709			0.65672		1			0.343751		0.640015			0.142852
ALL408	B	ETV6-RUNX1	T15	SR	5.48	27.1	M	European	0.1	0	0.0016			9.5888			0.0451361		5876			0.131017		38.3809			0.922417		0			0.790132			0.466875		1			0.207986		0.407549			0.417148
ALL409	B	B Other	T15	SR	4.47	22.6	F	European	1.32	0.03	0.069166			24.2751			0.0221066		290.332			0.0617097		13.379			31.9199		0.381917			0.924071			0.398296		0.332214			0.135734		0.103405			0.924312
ALL411	B	ETV6-RUNX1	T15	HR	3.47	61.1	F	African	0.03	0	0.0016			0.356701			0.0146689		174.647			0.0432741		16.8591			0.2789		0			0.315509			0.358891		0.185567			0.101677		0.170131			0.245974
ALL413	T	T-ALL	T15	HR	10.55	259.9	F	European	0	0																	108.34																		1
ALL415	B	ETV6-RUNX1	T15	HR	4.09	88.6	F	European	0	0	0.0016			0.470665			0.00340249		315			0.0075		16.0113			0.025		0			0.355488			0.218505		0.355744			0		0.155241			0
ALL416	T	T-ALL	T15	HR	8.9	53	M	European	0.01	0	0.0016			0.02			0.00518486		45.9			0.0075		4.675			0.025		0			0			0.258975		0			0		0			0
ALL418	B	ETV6-RUNX1	T15	HR	4.14	60	F	European	0	0				1.10993			0.0398362		353.831			0.0900913		41.3761			0.19563					0.479197			0.454874		0.389284			0.172046		0.429235			0.195225
ALL419	B	Hyperdiploid	T15	HR	11.94	4.6	M	European	0.05	0	0.0016			0.932265			0.0323685					0.0423426		21.2841			0.025		0			0.454043			0.43493					0.0995887		0.237393			0
ALL420	B	ETV6-RUNX1-like	T15	SR	7.07	4.3	M	European	0	0	0.0016			1.42201					628.149			1006		13.9203			0.823521		0			0.514925					0.554886			1		0.114853			0.400919
ALL422	B	ETV6-RUNX1	T15	SR	2.91	27.3	F	African	0	0	20			1.15729													0.263727		1			0.485222													0.237969
ALL423	B	Hyperdiploid	T15	SR	4.44	15.1	M	European	0.01	0	1.58436			0.3839			23.2		1862.12			64.5549		41.2682			10.6283		0.77105			0.326105			1		0.868428			0.802974		0.428481			0.766938
ALL424	B	Hyperdiploid	T15	SR	3.89	5.3	M	European	1.49	0	20			2.75698			23.2		5876					206.248			0.0579075		1			0.610394			1		1					0.892826			0.0210112
ALL425	T	T-ALL	T15	HR	12.63	155.3	F	Admixed American	6.31	0.029	0.0016								100.343								0.0652241		0								0.0256738								0.0380383
ALL428	B	TCF3-PBX1	T15	HR	10.52	10.5	F	European	0.07	0	0.716286			1.70483			0.0924865					0.0075		17.2006			0.025		0.6724			0.541082			0.535797					0		0.175919			0
ALL429	B	Hyperdiploid	T15	SR	1.81	20.9	F	European	7.12	0	0.116843			0.374424			23.2					0.0190598		17.4189			2.57069		0.447073			0.322501			1					0.0229871		0.179558			0.563822
ALL431	B	Hyperdiploid	T15	SR	4.44	4.4	M	European	0.02	0	0.849989			1.37329			0.0320356		210.922			0.100921		25.1702			0.166525		0.693667			0.509898			0.433937		0.240019			0.18294		0.285791			0.172173
ALL434	B	Hyperdiploid	T15	SR	3.2	10.2	F	European	0.03	0	0.177035			0.556219			0.00741983		927.514			0.529638		20.9004			0.709485		0.498708			0.379571			0.29341		0.667334			0.342039		0.232144			0.379589
ALL435	B	ETV6-RUNX1	T15	SR	2.22	1.5	F	European	0.01	0	0.072763			0.929062			0.00178871		477.284			0.0075		20.7447			11.8751		0.388217			0.453547			0.156728		0.475637			0		0.229985			0.782812
ALL436	B	BCR-ABL1	T15	HR	2.37	62.8	M	African	2.24	0	0.1257			0.806221			0.00698735		604.595			0.152136		27.5807			1.21228		0.456153			0.433097			0.28764		0.543859			0.222328		0.312184			0.456253
ALL437	T	T-ALL	T15	HR	5.94	364.2	M	African	0.56	1.364	0.247038			0.696931		0.145818	0.0735207		386.176			6.78461		19.8992			3.74463		0.540113			0.412091		0.548855	0.513748		0.414522			0.586774		0.217976			0.61765
ALL438	B	Hyperdiploid	T15	SR	2.99	3.8	F	European	0	0	0.0016			1.09526			0.00782708		593.461			0.0889144		33.6525			0.171793		0			0.477278			0.298543		0.538496			0.170784		0.369606			0.17663
ALL439	B	TCF3-PBX1	T15	SR	8.35	19.4	F	African	0	0	0.0016			0.123967			0.00225156		217.094			0.0173201		4.675			0.025		0			0.163109			0.178837		0.248341			0.0138016		0			0
ALL441	B	PAX5alt	T16	SR	2.46	18.6	F	African	3.4	0	0.12971											2.41522		56.2589			0.025		0.460055											0.487654		0.517908			0
ALL442	B	Hyperdiploid	T15	HR	3.33	60	M	European	0.05	0	0.104198			0.262038			0.00405652		261.604			0.0817535		15.3095			0.764324		0.43284			0.271037			0.235397		0.302152			0.162726		0.142306			0.390244
ALL443	B	Hyperdiploid	T15	SR	4.18	12.6	M	European	0.06	0									729.599					54.5106													0.598084					0.508798
ALL445	T	T-ALL	T15	HR	7.95	314.5	M	European	0	0	0.0016			1.78405		0.128406	0.00295445		206.251			0.769999		12.8347			30.8189		0			0.547631		0.530885	0.20494		0.233558			0.377949		0.0914197			0.919289
ALL446	T	T-ALL	T15	HR	14.33	298.4	M	European	0.421	0	0.0221566								45.9			0.0646291					0.025		0.240455								0			0.14017					0
ALL449	B	ETV6-RUNX1	T15	SR	6.51	1.7	M	African	0	0	0.0016			8.51442			0.00794825		690.615			0.0850074		27.7781			1.5921		0			0.772996			0.300019		0.58224			0.166472		0.314243			0.495257
ALL451	B	PAX5alt	T15	SR	3.57	42.8	F	Admixed American	0.3	0	0.0016			0.714321			0.00312781		189.219			0.099894		56.0276			0.025		0			0.415646			0.210418		0.20869			0.181958		0.516719			0
ALL452	B	Hyperdiploid	T15	SR	1.56	7.3	M	European	1.24	0.44	0.308121			1.41824			23.2		1692.44			1006		41.4285			20.698		0.56757			0.514542			1		0.840861			1		0.4296			0.86232
ALL453	B	B Other	T15	SR	2.57	3.4	F	European	0	0							0.00328561		528.749			0.106839		36.2063			0.398113								0.215147		0.505183			0.188409		0.390716			0.296902
ALL455	B	MEF2D	T15	SR	7.9	20.2	F	European	0	0	0.288169			1.18475			0.0019373		877.315			0.0151586		23.0224			0.0709228		0.559251			0.488603			0.164395		0.65128			0.00100917		0.26005			0.0500252
ALL459	B	ETV6-RUNX1	T15	HR	4.35	104	F	African	0	0	0.0016			2.67014			0.00161089		173.821			0.0075		4.675			0.378525		0			0.605779			0.146668		0.1842			0		0			0.289682
ALL460	B	Hyperdiploid	T15	HR	13.53	2.8	F	European	0	0	0.0016			1.12215			0.0237346		494.856			0.0772113		22.148			0.810493		0			0.480775			0.405123		0.486069			0.157241		0.248875			0.398637
ALL461	B	DUX4	T15	SR	4.77	2.7	M	European	0.01	0	20			1.15916			0.00222586		794.079			0.0075		31.1287			0.025		1			0.485455			0.177735		0.622519			0		0.347108			0
ALL462	T	ETP	T15	HR	14.4	58.1	M	African	28.3	0.025	0.094846			1.852			0.00895096		448.337			0.173744		53.3894			0.931169		0.421154			0.553021			0.311434		0.457586			0.235073		0.5028			0.4185
ALL463	B	B Other	T15	HR	16.49	4.3	M	European	9.45	0.07	1.7751			2.01249			0.000175		483.532			0.104604		59.7443			0.996065		0.785176			0.565006			0		0.47939			0.18638		0.535256			0.428141
ALL466	B	DUX4	T15	HR	10.79	51.9	F	Other	0.21	0	0.0449035			0.812423			0.00159667		337.006			0.147531		19.0357			0.981361		0.328234			0.434202			0.145816		0.375227			0.219379		0.205173			0.426013
ALL467	B	Hyperdiploid	T15	SR	3.47	10.3	M	European	0.04	0	0.0749887			1.76416			0.00588357		537.469			0.07364		40.5143			0.760947		0.391961			0.546015			0.271121		0.509903			0.152696		0.42316			0.38961
ALL468	B	KMT2A	T15	SR	3.45	1.2	M	European	0	0	20			1.75899					763.028			1006		44.7274			108.34		1			0.545592					0.61101			1		0.451711			1
ALL469	B	Hyperdiploid	T15	SR	1.34	16.1	F	Other	0	0	20			82.2			23.2		412.543			1006		73.1697			108.34		1			1			1		0.433579			1		0.593756			1
ALL470	B	Hyperdiploid	T15	SR	2.3	6.3	F	European	0.02	0				0.59193					523.758					598								0.388544					0.502447					1
ALL471	B	KMT2A	T15	HR	14.58	238.1	M	African	0.02	0	20						0.0663702		1090.66			0.0075		72.1304			0.151053		1						0.503918		0.714083			0		0.589627			0.158218
ALL472	B	ETV6-RUNX1	T15	SR	8.59	30.6	F	European	0	0	0.0016			1.47661			0.0321351		668.24			0.0075		30.4365			0.025		0			0.520359			0.434235		0.572738			0		0.340619			0
ALL475	B	Hyperdiploid	T15	SR	5.58	5.8	F	European	0.05	0	0.0016			0.83125			0.212169		1577.04			1006		85.1754			17.556		0			0.437506			0.615569		0.820485			1		0.637603			0.838759
ALL476	T	T-ALL	T15	HR	15.26	79.7	M	European	0.236	0	20			7.07996			23.2		809.752			1006		29.569			13.2537		1			0.746392			1		0.628158			1		0.332274			0.798529
ALL479	T	T-ALL	T15	HR	9.52	107	F	European	0	0												1006																		1
ALL481	B	CRLF2 (BCR-ABL-like)	T15	HR	13.74	2.69	F	European	0.93	0	0.685484			1.19176			0.178701		541.41			0.0563965		29.9958			0.0749163		0.666938			0.489455			0.599077		0.512011			0.127094		0.33641			0.0578644
ALL482	B	iAMP21	T15	SR	9.17	10.4	F	European	6.72	0.01	20			1.71463			0.0631701		820.974			0.0529133		96.0378			0.0835211		1			0.541908			0.49917		0.632129			0.120976		0.672242			0.073424
ALL486	B	Hyperdiploid	T15	SR	3.89	15.9	M	European	0.03	0	20			4.09177			0.00241748					0.100671		598			0.204273		1			0.66733			0.185669					0.182702		1			0.201412
ALL490	B	MEF2D	T15	HR	11.19	5.6	F	African	0.17	0												1006																		1
ALL494	B	TCF3-PBX1	T15	HR	6.65	54.6	M	European	0	0	0.0389827			1.08771			0.00103148		457.581			0.00587554		37.7058			0.121495		0.310663			0.47628			0.103839		0.463474			0		0.402427			0.127056
ALL496	B	Hyperdiploid	T16	SR	3.37	15.8	F	African	3.01	0	0.0016			0.434041			0.00254603		264.58			0.0519285		12.3312			0.14642		0			0.343807			0.190646		0.305416			0.119173		0.0798695			0.153761
ALL497	B	B Other	T16	SR	4.4	27.8	M	European	3.12	0.02				9.19574			0.005653		269.954			0.031662		4.675			0.359965					0.784096			0.26728		0.311217			0.0716936		0			0.282488
ALL498	B	Hyperdiploid	T16	SR	3.36	8.1	F	European	0.73	0	0.0016			0.905416			0.0623013		374.757			1006		16.29			0.14856		0			0.449829			0.49784		0.405862			1		0.16022			0.155837
ALL5	B	DUX4	T15	SR	8.37	2.6	M	Admixed American	0.24	0							0.0123879		516.001			0.0872037		43.6325											0.342654		0.498142			0.16892		0.444559
ALL500	B	KMT2A	T16	HR	18.74	266.1	F	European	2.96	0	0.859386			3.74787			0.0174416					0.0828953					0.229435		0.695034			0.65467			0.375525					0.164058					0.218035
ALL502	B	B Other	T16	HR	7.62	78.9	F	European	38.08	1.24	0.518675			0.630874			23.2		5876			1006		17.0923			108.34		0.632286			0.397732			1		1			1		0.174095			1
ALL504	T	T-ALL	T16	SR	5.94	2.2	F	African	0.053	0	0.238449			11.1945		0.147179	0.00403963		203.052					12.9784			0.0961914		0.535715			0.812457		0.550168	0.234996		0.229048					0.0946333			0.0936362
ALL508	B	DUX4	T16	HR	5.45	60.8	F	European	10.41	0	2.30676			2.85798			0.000874506		5876			0.00480449		20.9511			0.117006		0.817733			0.615582			0.087978		1			0		0.232842			0.121669
ALL510	T	T-ALL	T16	HR	16.71	211.3	M	European	1	0	20					7.1	23.2					1006							1					1	1					1
ALL511	B	PAX5alt	T16	HR	3.72	90.6	M	European	10.88	0.21				13.5423			23.2		527.958			1006		34.9262								0.839912			1		0.504752			1		0.380327
ALL513	B	ETV6-RUNX1	T16	SR	2.05	23.2	M	European	0	0	0.0016			2.06139			0.00252376		563.957			0.0092881		18.3382			0.649462		0			0.568468			0.189802		0.523783			0		0.194401			0.366939
ALL514	B	PAX5alt	T16	SR	1.15	45.6	F	Admixed American	0.19	0	20			82.2			0.00952933		5876			0.0391696							1			1			0.317449		1			0.0921135
ALL515	T	T-ALL	T16	HR	17.59	12.8	M	European	0	0												1006																		1
ALL516	B	KMT2A	T16	HR	0.71	31.1	F	European	1.38	0	0.40697			0.816548			23.2		5876			1006		34.9683					0.602147			0.434933			1		1			1		0.380675
ALL517	B	ZNF384	T16	HR	10.31	18.7	F	European	60.99	0	0.516005						23.2					1006							0.631645						1					1
ALL518	B	DUX4	T16	SR	7.48	26.7	M	European	0.36	0				82.2								0.531667										1								0.342406
ALL520	B	ETV6-RUNX1	T16	SR	4.24	5.2	F	European	4.79	0	0.0016			82.2			23.2		5876			1006		598					0			1			1		1			1		1
ALL523	B	Hyperdiploid	T16	SR	4.1	6.4	M	European	2.64	0				82.2																		1
ALL525	B	ETV6-RUNX1	T16	SR	6.09	27.7	F	European	0.04	NA	0.0016			29.4881			0.469278					0.0181243		25.239			0.0622364		0			0.952123			0.691835					0.0181571		0.286579			0.0313281
ALL526	B	ETV6-RUNX1	T16	SR	7.41	9.5	F	European	0	0									314.053																		0.354874
ALL527	T	T-ALL	T16	HR	6.08	63.4	F	European	31	0	0.0016			0.376389		0.842424			249.406			0.0825161		25.2128			7.30625		0			0.323256		0.796721			0.288375			0.163618		0.286278			0.713303
ALL529	B	Hyperdiploid	T16	SR	2.18	29.9	F	European	0.02	0												1006																		1
ALL530	B	Hyperdiploid	T16	HR	9.9	55	M	African	1.08	0				0.44392			0.00242726		522.493			0.0075					0.18866					0.347052			0.186057		0.50175			0					0.190033
ALL532	B	Hyperdiploid	T16	HR	15.28	0.9	F	European	1.01	0	20						23.2							598					1						1							1
ALL533	B	ZNF384	T16	SR	2.94	41.4	M	European	2.74	0				1.52279			0.0287595		1789.25			0.0075		57.8762			0.025					0.524799			0.423573		0.85691			0		0.526088			0
ALL534	B	ETV6-RUNX1	T16	HR	2.29	66	F	African	0	0	0.0016						0.11075		425.424			0.0876935		14.9179			1.71203		0						0.55311		0.44245			0.169458		0.134827			0.505651
ALL536	B	Hyperdiploid	T16	HR	12.07	29.8	M	Other	0.07	0	20			82.2			23.2		5876			1006		598			108.34		1			1			1		1			1		1			1
ALL538	B	Hyperdiploid	T16	SR	6.7	31.1	F	European	1.62	0	0.0016			3.54668			23.2		631.838			1006		74.5674			22.6591		0			0.646714			1		0.556576			1		0.599217			0.875274
ALL539	B	Hyperdiploid	T16	SR	3.02	5.8	F	European	4.19	0							23.2		5876			0.226578		42.0262			40.1628								1		1			0.260553		0.433734			0.957185
ALL540	T	T-ALL	T16	SR	6.92	13.9	M	European	0.04	0	0.0016					0.0015													0					0
ALL541	B	TCF3-PBX1	T16	SR	1.77	37.2	M	European	1.05	0.01	0.496368			4.22327			23.2		5876					36.7416					0.626823			0.671891			1		1					0.394952
ALL542	B	B Other	T16	SR	1.18	23.6	F	European	0	0	0.448059			2.62009			0.0308276		175.542			0.0075		13.0391			3.53881		0.614099			0.60305			0.430244		0.187042			0		0.0959788			0.60956
ALL543	B	ETV6-RUNX1	T16	HR	11.98	2	F	European	0	0									5876			0.125638		12.6115			0.11874										1			0.203963		0.0863577			0.123774
ALL544	B	TCF3-PBX1	T16	HR	3.29	109.5	M	African	1.19	0	0.190189			0.636064			0.150131					0.0153926							0.507614			0.398914			0.58234					0.00247921
ALL549	B	B Other	T16	SR	2.65	7.8	F	African	0.09	0	20			21.2319			0.129353		1316.28			0.0075		26.0685			1.17127		1			0.904756			0.568028		0.768336			0		0.295911			0.451328
ALL551	B	TCF3-PBX1	T16	HR	14.98	3.2	F	Admixed American	1.72	0.72	0.142695						0.114303		601.863			0.0075		4.675			0.025		0.471911						0.556145		0.542553			0		0			0
ALL553	B	Hyperdiploid	T16	HR	16.02	3.5	M	European	8.82	0.01							0.0237536		2314.18			0.0075		37.2342											0.4052		0.931136			0		0.398795
ALL555	B	Hyperdiploid	T16	SR	2.87	4.4	F	European	0.02	0	0.0016			3.73095			0.181693		206.685			0.104868		16.0917			0.025		0			0.654018			0.600671		0.234165			0.186622		0.156686			0
ALL556	T	T-ALL	T16	HR	11.98	18	M	European	0	0				0.225637		1.22751	10.8322										108.34					0.24947		0.849923	0.993421										1
ALL557	B	Hyperdiploid	T16	SR	5.42	3.3	F	European	5.66	0	20			0.616286			23.2		957.356			365.639		34.6788			0.287573		1			0.394359			1		0.676471			0.969392		0.378276			0.250356
ALL558	B	BCR-ABL1	T16	HR	15.89	181.3	F	Other	0	0	0.357135			0.0811714								0.0075		4.675			0.025		0.585914			0.102047								0		0			0
ALL560	B	DUX4	T16	HR	14.5	29.7	M	European	0.03	0	0.340152			0.15817			0.0180923		170.035			0.0075		10.7461			0.025		0.57986			0.198242			0.379044		0.177846			0		0.0401622			0
ALL561	B	Hyperdiploid	T16	SR	3.1	16.7	F	European	0.16	0				82.2			23.2					1006										1			1					1
ALL562	B	ETV6-RUNX1	T16	SR	4.59	3.9	M	European	0	0	0.0016			12.5342			0.670984		5876			0.10289		598			34.4541		0			0.828758			0.726186		1			0.184795		1			0.935245
ALL564	B	ETV6-RUNX1	T16	SR	8.85	12.5	M	European	0.1	0				0.944362			0.0940214		150.396			0.0602589		4.675			0.186418					0.455902			0.537378		0.142434			0.133451		0			0.188322
ALL565	T	T-ALL	T16	HR	4.35	197.7	F	European	0.075	0				0.02		0.0495368			45.9			4.9772					0.1715					0		0.396279			0			0.557045					0.176386
ALL566	B	ETV6-RUNX1	T16	SR	3.83	30.9	M	European	0.13	0	0.0016			1.25103			0.440494		45.9			0.047273		4.675			51.8289		0			0.496453			0.685753		0			0.110159		0			0.993678
ALL568	T	T-ALL	T16	HR	7.52	72.6	M	Other	68	1.4	20			20.2328		0.445289	23.2		5876			1006					3.20585		1			0.897806		0.706621	1		1			1					0.59542
ALL572	B	DUX4	T16	SR	8.81	5.9	F	European	0.38	0	20											1006		598			108.34		1											1		1			1
ALL581	B	PAX5alt	T16	SR	7.88	9.5	M	European	0.01	0	0.0016			3.87835			0.0834044		180.98			0.0229625		14.9143					0			0.659605			0.525866		0.195845			0.0408637		0.134758
ALL582	B	ETV6-RUNX1	T16	SR	4.06	24.3	F	European	0.56	0				82.2			0.0212465		108.945			0.0687279		13.462								1			0.394484		0.0494054			0.146071		0.105191
ALL584	B	ETV6-RUNX1	T16	SR	3.91	15.4	M	European	0	0	0.0016			4.38501			0.338967		1533.57			0.127867		33.9138			13.2928		0			0.67731			0.660582		0.81242			0.205651		0.371839			0.79895
ALL585	B	PAX5alt	T16	HR	1.97	96.9	F	European	2.26	0.03	20			0.326363			0.0208269												1			0.302691			0.392567
ALL587	B	ETV6-RUNX1	T16	SR	4.42	3.1	M	European	0.15	0	0.0016			2.93123			0.00551946					1006		107.314			0.835991		0			0.619232			0.264983					1		0.704281			0.40307
ALL588	B	Hyperdiploid	T16	SR	3.22	7	M	Admixed American	0.3	0	0.0319737			3.69857			0.60811							31.6083					0.286033			0.652761			0.716733							0.351521
ALL589	T	T-ALL	T16	HR	18.56	59.1	M	European	1.7	0	0.361215			0.229998		0.211464	0.000449558		96.9722			0.0881162		4.675			8.67471		0.587326			0.252231		0.601383	0.0240505		0.0158148			0.169919		0			0.737872
ALL590	T	ETP	T16	HR	8.49	345.6	F	European	0.83	0.011	20					7.1			5876			1006		598			108.34		1					1			1			1		1			1
ALL591	B	TCF3-PBX1	T16	HR	13.74	9.6	M	African	0.02	0							0.028831		139.204					4.675											0.423811		0.120123					0
ALL592	B	NUTM1	T16	HR	0.82	17.2	M	Admixed American	0	0	0.45225			0.454468			0.0352035		157.624			0.0075		4.675			0.0678599		0.615256			0.350438			0.442997		0.155978			0		0			0.0437075
ALL593	B	Hyperdiploid	T16	SR	4.17	20.5	M	Other	0	0	0.0016			5.01282					1832.31			1006		51.7008			20.1342		0			0.696605					0.863771			1		0.493525			0.858367
ALL595	B	ETV6-RUNX1	T16	SR	3.55	4.3	F	European	0.03	0	0.0016			5.39446					367.007			0.0075					0.0884909		0			0.707185					0.399833			0					0.0816956
ALL597	B	Hyperdiploid	T16	SR	2.33	7	M	African	0	0	20			82.2			23.2		5876			1006		598			108.34		1			1			1		1			1		1			1
ALL598	B	PAX5alt	T16	SR	2.68	38.7	F	Other	0.44	0	20						23.2		5876			1006		598			108.34		1						1		1			1		1			1
ALL599	B	ETV6-RUNX1	T16	SR	5.16	3.7	F	African	0	0							0.0238026		216.451			0.0075		26.8303			108.34								0.405398		0.247486			0		0.304224			1
ALL6	B	KMT2A	T15	HR	15.62	57.4	M	Admixed American	38.3	7.47	20			1.56562			23.2		1037.47			3.51653					10.8757		1			0.528799			1		0.699659			0.523707					0.77023
ALL600	B	PAX5alt	T16	HR	7.34	54.1	M	European	3.44	0				2.40429			0.37834					0.344195					108.34					0.590656			0.67114					0.300678					1
ALL601	B	ETV6-RUNX1	T16	SR	3.09	2.5	M	European	1.8	0	0.395662						0.356908		315.1			0.0990371		22.4366			3.91744		0.598645						0.665537		0.355835			0.181132		0.252612			0.624107
ALL603	B	ETV6-RUNX1	T16	HR	16.72	1.4	F	Admixed American	0	0	0.0016			24.8549			0.0958383		128.318			0.0075		15.4257			0.245618		0			0.927475			0.539217		0.0966286			0		0.144487			0.227788
ALL605	T	T-ALL	T16	HR	7.79	256.5	F	European	4.75	0	0.016951			2.4511		0.0103278	3.39416		45.9			0.122048		4.675			0.702427		0.207175			0.593436		0.174705	0.881929		0			0.201181		0			0.378158
ALL606	T	T-ALL	T16	HR	5.42	261	M	European	2.3	0	0.00427452			0.02		0.0968619	0.0256116		5876			0.0174496		4.675			0.963497		0.0359778			0		0.491044	0.412435		1			0.0145164		0			0.423384
ALL607	B	BCR-ABL1	T16	SR	7.72	20.6	M	European	1.522	0									269.994																		0.31126
ALL608	B	ETV6-RUNX1	T16	SR	9.9	29.7	F	European	0.11	0.2	0.0815647			2.45803			0.190126		597.663			0.0799259		36.903			2.08131		0.402407			0.593843			0.60503		0.540532			0.160557		0.396216			0.533601
ALL610	T	ETP	T16	HR	15.76	6.9	F	European	18.66	0.012	0.0835141			3.60945		0.27472	23.2					1006		40.9094			108.34		0.405342			0.649244		0.638367	1					1		0.425961			1
ALL611	T	T-ALL	T16	HR	5.03	356.8	M	European	0.408	0	0.00373144			0.42452		0.00866504	0.155616		45.9			0.015093		21.2783			0.111285		0.0190928			0.340608		0.149897	0.585787		0			0.00059341		0.237314			0.114494
ALL612	B	ETV6-RUNX1	T16	SR	3.12	31.7	M	Admixed American	0.29	0	0.191802			1.85138			0.0446747		435.018			0.0220973		20.7317			0.241874		0.508663			0.552974			0.465888		0.448884			0.0371778		0.229805			0.225591
ALL613	B	Hyperdiploid	T16	HR	4.28	177.8	M	European	16.35	0.17	20			82.2			23.2		567.754			1006		31.604			108.34		1			1			1		0.525719			1		0.351482			1
ALL614	B	Hyperdiploid	T16	SR	2.03	8.7	F	European	0.25	0	0.424069			1.27321			0.180799		273.274			0.0884068		20.0051			0.154665		0.607261			0.498987			0.600198		0.314744			0.170235		0.219509			0.1616
ALL615	B	ETV6-RUNX1	T16	SR	5.15	23.6	M	European	0.01	0	0.221439			12.4026			23.2		1595.36			1006		21.8832			0.279216		0.526519			0.827236			1		0.823816			1		0.245405			0.246136
ALL616	B	ETV6-RUNX1	T16	SR	2.52	20	F	European	0.01	0.03	0.0356148			9.13395			0.16646		2801.69			0.0075		14.7035			0.557287		0.299435			0.783124			0.592259		0.986293			0		0.13065			0.345035
ALL618	T	T-ALL	T16	HR	8.38	77.6	M	Other	0.494	0	20			82.2		0.0185243	23.2		363.966			0.101246		23.8531			2.44573		1			1		0.257271	1		0.397432			0.183248		0.27028			0.556691
ALL620	B	ETV6-RUNX1	T16	SR	3.78	21.3	F	African	0.59	0	0.232519			5.20233			0.0760212					0.0445952		29.2564			8.25326		0.532586			0.701956			0.516961					0.104563		0.329207			0.730745
ALL622	B	BCR-ABL1-like (excluding CRLF2)	T16	HR	15.47	121.2	M	Other	81	1.286	0.459957			4.89538			23.2		5876			1006		598					0.617356			0.693187			1		1			1		1
ALL624	B	B Other	T16	SR	1.67	8	M	European	0.44	0	20			3.69852			2.54953		481.278					30.0207					1			0.652759			0.854438		0.478042					0.336649
ALL625	T	T-ALL	T16	SR	7.68	27.5	F	European	20.86	0	0.0016			0.460151		0.091248	23.2		129.585					4.675			108.34		0			0.35223		0.482607	1		0.0994622					0			1
ALL627	T	T-ALL	T16	SR	5.61	17.3	F	European	0.06	0																	0.0598978																		0.0258472
ALL630	B	ETV6-RUNX1-like	T16	SR	1.89	10.9	M	European	0.01	0	0.0372726			19.187			0.189533		623.208			0.0527921		23.3471			1.77776		0.305089			0.890153			0.60473		0.552608			0.120756		0.264091			0.511042
ALL631	B	PAX5alt	T16	SR	1.82	12.1	F	Admixed American	4.29	0	3.57711			0.6532			1.66845		837.243			0.436625		52.1772			0.116612		0.87225			0.402747			0.813701		0.637791			0.323506		0.496172			0.121186
ALL633	B	ETV6-RUNX1	T16	SR	4.34	24.2	F	European	0.01	NA	0.0016			0.591674			0.827195		375.73			0.149268		16.2845			0.0812725		0			0.388482			0.746294		0.40661			0.220502		0.160122			0.0695183
ALL635	B	B Other	T15	SR	8.71	23.4	M	Unknown	3.07	1.87	20						0.0469074		425.882			1006		19.3239			0.15426		1						0.470573		0.44276			1		0.20951			0.161225
ALL637	B	Hyperdiploid	T16	SR	3.22	20.8	F	Other	4.19	0	5.26872			1.70564			0.616399		560.457			0.533566		22.8809			7.17129		0.92037			0.54115			0.718034		0.521987			0.342748		0.258271			0.710635
ALL638	B	KMT2A	T16	SR	1.26	9.2	F	European	0	0	20			1.18239			0.00156546										0.101438		1			0.488316			0.14392										0.101237
ALL641	T	T-ALL	T16	HR	10.78	4.6	F	European	7.4	0.154							23.2		270.939					4.675											1		0.312269					0
ALL642	B	B Other	T16	HR	2.59	86.6	F	European	0.01	0	1.02983								208.858			0.0075		15.6103					0.717518								0.237181			0		0.147921
ALL643	B	B Other	T16	HR	12.24	4.8	M	European	34.43	0.12				0.212197			0.21058		45.9			1.49586		4.675								0.240615			0.614847		0			0.441677		0
ALL645	B	KMT2A	T16	SR	1.34	20.8	M	Admixed American	0.02	0	0.0016			0.97853			0.011472		217.423			0.0075		11.4283			0.15051		0			0.461027			0.335274		0.248778			0		0.0579254			0.157703
ALL646	T	T-ALL	T16	SR	9.73	3.2	F	African	68.66	1.77	0.0016			0.499821		0.274527	23.2		196.799			1006		12.6921			0.539301		0			0.364155		0.638267	1		0.220023			1		0.088196			0.34034
ALL647	B	KMT2A	T16	HR	18.34	15.4	M	African	0	0	0.0016			0.174898			0.028338		164.318			0.0153628		4.675			0.025		0			0.212739			0.422154		0.167979			0.00229374		0			0
ALL648	B	KMT2A	T16	HR	0.17	0.8	F	Other	0	0							23.2					257.027		19.4279			0.025								1					0.935567		0.211058			0
ALL649	B	Hyperdiploid	T16	SR	2.45	13	M	European	0.33	0							0.0274815					0.0702948													0.419206					0.148235
ALL650	B	ETV6-RUNX1-like	T16	SR	1.64	11.9	M	European	2.02	0	0.215552			11.796					408.959			1006		85.5927			108.34		0.523171			0.820005					0.431061			1		0.639013			1
ALL652	B	ETV6-RUNX1	T16	SR	3.29	48.3	M	European	0.1	0	20			2.547					45.9					36.7543					1			0.59897					0					0.395051
ALL653	B	BCR-ABL1-like (excluding CRLF2)	T16	SR	6.5	38.8	M	European	4.75	0.01	0.196643			1.2796			0.31781		177.077			1006		23.025			0.234351		0.511761			0.499709			0.65439		0.189555			1		0.260082			0.221069
ALL654	T	T-ALL	T16	SR	7.82	42.8	M	European	25.12	0	0.0647987			2.71068		0.171538			45.9			1006		28.3986			108.34		0.373812			0.607952		0.571811			0			1		0.320619			1
ALL655	B	ETV6-RUNX1-like	T16	HR	11.49	59.6	F	European	0	0	0.841935			7.68159			23.2		5876			0.118878		10.8009			108.34		0.692484			0.758153			1		1			0.198656		0.0416296			1
ALL658	B	ETV6-RUNX1-like	T16	HR	2.92	98.4	F	European	0.3	0	0.444006			2.73979			0.0446554		233.362			0.084042		17.1775			0.319315		0.61297			0.609492			0.465846		0.269191			0.165376		0.175531			0.26534
ALL659	B	Hyperdiploid	T16	HR	17.92	1.2	M	European	2.96	0									428.132					19.1794													0.44428					0.207344
ALL660	B	Hyperdiploid	T16	SR	4.72	3.3	M	European	4.83	0	20			2.1797			0.511114		699.324			0.119949		23.6915			0.150064		1			0.576514			0.700039		0.585856			0.199516		0.268318			0.157278
ALL661	B	ETV6-RUNX1	T16	SR	2.56	20.6	M	Admixed American	0.01	0	0.0016			2.65375			23.2					26.4916		23.5211			1.3815		0			0.604891			1					0.717497		0.266234			0.474953
ALL662	B	ZNF384	T16	HR	3.22	91	M	European	5.41	0	20			82.2			23.2		5876			1006		598			108.34		1			1			1		1			1		1			1
ALL664	B	ETV6-RUNX1	T16	SR	9.02	2.7	M	European	0	0	2.50092			4.29764			23.2					0.134444		37.7633			0.224891		0.827775			0.674408			1					0.210464		0.402867			0.215172
ALL669	B	Hyperdiploid	T16	SR	1.94	22.4	M	Other	0	0	0.0016			1.16745			3.71029					0.0637631		11.2857			0.0768354		0			0.486482			0.890485					0.138876		0.0543012			0.0614841
ALL671	T	T-ALL	T16	HR	10.19	129.6	M	European	0	0														84.0054																		0.633611
ALL672	B	BCR-ABL1-like (excluding CRLF2)	T16	SR	4.63	16.6	M	European	5.36	0.11	0.0016			2.50468			1.60901					0.111279		17.9497			0.120048		0			0.596555			0.810215					0.192316		0.18822			0.125341
ALL674	B	B Other	T16	HR	18.89	28.2	M	Admixed American	3.23	0				2.67963			0.222088					0.101766		25.486			0.025					0.606291			0.619959					0.18374		0.289389			0
ALL675	B	ETV6-RUNX1	T16	SR	3.01	10.2	F	African	0	0	0.0016			2.85155			0.913346					0.0801045		23.8371			25.8886		0			0.615257			0.755813					0.160771		0.270087			0.894342
ALL676	B	ZNF384	T16	HR	13.19	15.5	M	European	8.3	0	20			8.85146								1006		128.617			0.130027		1			0.778594								1		0.75654			0.136768
ALL679	T	T-ALL	T16	SR	4.86	48.7	M	European	0.045	0	2.16355					0.019078	0.022448					0.0759939		27.4142			0.440765		0.809768					0.261433	0.399768					0.155716		0.310437			0.311467
ALL681	T	T-ALL	T16	SR	4.51	10	F	European	0	0				82.2																		1
ALL682	B	ETV6-RUNX1	T16	SR	4.15	6.6	M	African	0.05	0	0.0016						0.0789716		254.222			0.09479		4.675			1.6169		0						0.520619		0.293893			0.176925		0			0.497469
ALL684	B	B Other	T16	HR	11.34	7	M	European	0.2	0									5876					31.9431			108.34										1					0.354562			1
ALL686	T	T-ALL	T16	SR	9.71	8.5	M	African	19.1	NA	0.0182868			19.8774		0.338484			118.154					20.2768					0.216601			0.89525		0.667864			0.0728177					0.223401
ALL687	B	ETV6-RUNX1	T16	SR	3.03	24.9	F	European	0.15	0	0.194892			2.96244			0.00845665		352.425			0.0075		14.8779			0.382167		0.510649			0.620759			0.305976		0.388134			0		0.134052			0.291053
ALL688	T	T-ALL	T16	HR	5.6	183.6	F	European	0	0				82.2		0.434883																1		0.703279
ALL690	T	T-ALL	T16	HR	18.02	31.1	M	European	3.4	0	20			14.9205		0.304235	23.2		536.495			1006		18.778			108.34		1			0.853887		0.652788	1		0.50938			1		0.201239			1
ALL691	B	ETV6-RUNX1	T16	SR	2.87	19.9	M	African	0.85	0	1.83004			3.8864					5876					39.5349			7.85518		0.788964			0.659904					1					0.416098			0.72367
ALL692	B	TCF3-PBX1	T16	HR	2.62	141.6	M	Admixed American	NA	0	0.167514			0.119929			0.0347573		45.9			0.0799685		4.675			0.025		0.491838			0.158333			0.441771		0			0.160608		0			0
ALL693	B	ETV6-RUNX1	T16	SR	8.1	39.1	F	African	0.01	0	20			0.02					1300.1			0.479007		33.272			108.34		1			0					0.764767			0.332396		0.366325			1
ALL695	B	PAX5alt	T16	HR	17.71	1.8	M	Other	1.13	0.01	20			4.57989										598			108.34		1			0.68358										1			1
ALL696	B	KMT2A	T16	HR	0.81	32.9	M	Other	13.7	0	20			0.211131			0.0158396		348.922			0.0718274		22.9833			0.025		1			0.239888			0.366269		0.385252			0.150304		0.25956			0
ALL697	B	KMT2A	T16	HR	1.48	56.7	F	African	0.12	0	1.4824			0.279308					241.56										0.762784			0.28024					0.279152
ALL698	B	PAX5 P80R	T16	SR	3.92	9.3	M	European	0.02	0	20			82.2			23.2		5876			1006		598			108.34		1			1			1		1			1		1			1
ALL699	B	Hyperdiploid	T16	HR	1.51	84.4	M	European	0.73	0	20			82.2			23.2		5876			1006		64.0317					1			1			1		1			1		0.555257
ALL7	B	MEF2D	T15	HR	8.49	87.6	M	African	0.44	0	0.0016						0.00389249		780.712			0.066147		69.7037			0.025		0						0.231431		0.61762			0.142398		0.579751			0
ALL700	B	KMT2A	T16	HR	15.01	138.6	M	African	0.04	0	0.0328336			2.6171								1006		4.675			0.152064		0.289331			0.602886								1		0			0.159173
ALL701	B	ETV6-RUNX1	T16	SR	3.79	12.3	M	European	0.01	0							0.336387					0.0075		15.3563											0.659848					0		0.143186
ALL703	B	ETV6-RUNX1	T16	SR	2.6	4.7	F	European	0.15	0									217.86					136.005													0.249357					0.772658
ALL704	B	Hyperdiploid	T16	SR	5.26	6.6	F	European	0.21	0	0.0016			0.323141			0.197704		95.9182			0.0958614		4.675			0.025		0			0.301261			0.608785		0.0126616			0.178004		0			0
ALL705	B	ETV6-RUNX1	T16	SR	2.79	20	M	Admixed American	0.06	0	0.0016			7.10652			0.0150253		246.97			0.0075		12.1605			2.08574		0			0.746932			0.361198		0.285543			0		0.0758482			0.533905
ALL706	B	TCF3-PBX1	T16	SR	6.2	32	F	Admixed American	0.25	0	20			0.337349			0.000175		45.9			0.0266484		13.0444			0.196036		1			0.307466			0		0			0.0551498		0.0960964			0.195521
ALL708	B	Hyperdiploid	T16	SR	8.76	36.1	F	European	6.05	0	0.337863			5.46954			0.436005		623.887			0.348991		31.4337			108.34		0.579021			0.709179			0.684769		0.552922			0.302006		0.349922			1
ALL709	T	ETP	T16	SR	8.94	29.3	M	European	86.8	3.82	20			82.2			2.83329		222.099			1006		14.28			108.34		1			1			0.864577		0.254917			1		0.122216			1
ALL710	B	B Other	T16	HR	6.33	58.8	M	European	0.484	0	0.129641			1.44785			1.48277		157.724			0.898064		4.675			0.100869		0.459989			0.517522			0.802365		0.156162			0.392714		0			0.100431
ALL711	B	B Other	T16	HR	12.19	1.9	M	European	7.4	0.32	0.0016			11.8277			23.2		1192.73			298.391		9.63995			0.0581924		0			0.820391			1		0.739897			0.949888		0.00881359			0.0217137
ALL713	B	ETV6-RUNX1	T16	SR	3.77	11.9	M	European	0.29	0	0.11683			0.185504			0.577618		2590.47			0.074856		4.675			0.025		0.447059			0.221229			0.711791		0.963677			0.154268		0			0
ALL714	T	ETP	T16	HR	10.64	13.9	M	African	29.3	0	0.0322095			82.2		7.1	1.02351		242.97			1006		14.8296			108.34		0.286946			1		1	0.766753		0.280832			1		0.133114			1
ALL715	B	Hyperdiploid	T16	SR	7.96	6.2	F	European	0.01	0	0.345931			0.639178			23.2		218.149			1006		12.4452			3.91235		0.581953			0.399618			1		0.24974			1		0.0825252			0.623921
ALL718	T	T-ALL	T16	HR	1.37	395	M	African	28.3	7.1	0.0016			4.81146	0.05	0.126041	23.2		45.9					4.675			0.506427		0			0.690693	0	0.528257	1		0					0			0.33134
ALL719	B	Hyperdiploid	T16	HR	14.69	2	M	European	0.03	0									5876					598													1					1
ALL720	B	Hyperdiploid	T16	HR	11.93	4.4	F	Admixed American	4.72	0	20			3.44283			23.2		536.885			1006		4.675			0.025		1			0.642429			1		0.50959			1		0			0
ALL721	B	B Other	T16	SR	5.01	26.6	M	European	0	0	0.0016			4.93493										9.548					0			0.694347										0.00604764
ALL722	T	T-ALL	T16	HR	12.27	87.8	M	African	21.3	0.242	20			3.28699		0.762739	23.2												1			0.635749		0.782678	1
ALL723	T	T-ALL	T16	HR	12.77	9.6	M	European	2.093	0				82.2		0.307238	23.2															1		0.654176	1
ALL724	B	Hyperdiploid	T16	SR	5.33	20.4	M	European	0.01	0							0.467649		402.778			0.0424699		12.5663											0.691501		0.426667			0.0998769		0.0853208
ALL725	B	TCF3-PBX1	T16	HR	2.86	153.3	F	European	0.05	0	2.14094								45.9			0.0075					0.477998		0.808462								0			0					0.323072
ALL726	T	T-ALL	T16	HR	3.11	168.2	F	European	0.073	0	0.170624			1.95851		0.0725296	0.894692		285.316			0.120096		4.675			4.5714		0.494125			0.561085		0.450161	0.75383		0.327186			0.199634		0			0.6462
ALL727	B	iAMP21	T16	HR	3.97	58.2	M	European	0.48	0	20			6.70133			23.2		5876					598			108.34		1			0.738467			1		1					1			1
ALL728	B	ETV6-RUNX1	T16	SR	4.54	16.2	F	European	0	0									424.069					10.7829													0.441529					0.0411491
ALL729	B	BCR-ABL1	T16	HR	6.15	175.4	F	European	26.687	0	20			3.15358			23.2		1095.59			1006		30.539			0.253129		1			0.629774			1		0.715386			1		0.341589			0.232099
ALL731	B	ETV6-RUNX1	T16	SR	3.34	5.3	M	European	0.05	0							0.317298		536.524					18.7479											0.654235		0.509395					0.200777
ALL732	B	B Other	T16	SR	7.05	5.1	M	European	0.91	0	0.374209			1.23928			0.138435		831.213			0.0878269		21.2381			0.0585557		0.591717			0.495093			0.574548		0.635705			0.169603		0.236769			0.0226041
ALL733	B	Hyperdiploid	T16	SR	7.04	14.4	F	European	0.01	0	20			82.2			0.609022		5876					35.6105			108.34		1			1			0.716877		1					0.385927			1
ALL734	B	Hyperdiploid	T16	SR	8.66	6.5	M	Admixed American	0.34	0							0.184397		169.909			0.19571		4.675			0.025								0.602091		0.177633			0.246498		0			0
ALL737	B	B Other	T16	HR	16.26	50.7	F	European	23.68	0.22	20			38.343			23.2		943.226			1006		19.1006			0.025		1			0.989988			1		0.672181			1		0.206156			0
ALL738	B	TCF3-PBX1	T16	HR	6.18	143.4	M	African	2.16	NA	0.216398			0.789935			0.059547		189.139			0.0822563		11.4097			0.025		0.523657			0.430154			0.493495		0.208568			0.163315		0.0574548			0
ALL739	B	Hyperdiploid	T16	SR	7.06	1.7	F	European	15.5	0	20			1.05123								1006							1			0.471361								1
ALL740	B	MEF2D	T16	HR	12.38	4.1	M	African	2.47	0	0.0166449			0.02			0.0128395					0.0075		4.675			0.025		0.204911			0			0.346094					0		0			0
ALL741	B	Hyperdiploid	T16	HR	6.52	52.6	M	European	0	0				0.131298										43.4182								0.171393										0.443138
ALL742	B	ETV6-RUNX1	T16	SR	7.56	4	F	European	0.01	0	0.0016			0.196535			0.123771							9.92053			0.75776		0			0.229559			0.56379							0.0170935			0.38901
ALL743	T	T-ALL	T16	HR	13.57	11	M	European	0	0						0.0677679	0.060977							24.7099			11.2016							0.440565	0.495775							0.280464			0.774456
ALL744	B	ETV6-RUNX1	T16	SR	9.03	17.2	F	African	0	0	0.270821			3.35254			0.0331513							22.9565			0.263164		0.551535			0.638597			0.437226							0.259223			0.237663
ALL745	B	Hyperdiploid	T16	SR	6.66	11.4	M	European	0	0	0.0016						0.00254956		100.692			0.110197		10.0009			0.0703124		0						0.190779		0.0266753			0.191378		0.0194227			0.0487882
ALL746	B	ETV6-RUNX1	T16	SR	4.57	4.8	M	European	0.38	0	0.0016			5.35657			23.2		914.727			44.2012		23.5687			4.1997		0			0.706169			1		0.663329			0.766625		0.266818			0.634063
ALL748	B	B Other	T16	SR	4.72	4.9	M	European	0	0									172.682																		0.182303
ALL749	B	DUX4	T16	SR	4.22	7.2	M	Admixed American	0.05	0	20			3.26306			0.212332							17.8106			0.262029		1			0.634696			0.615643							0.185976			0.237044
ALL750	B	B Other	T16	SR	7.48	4.2	F	European	0.02	0	0.433164			2.26684			23.2		202.525					13.8207			0.103746		0.609898			0.582167			1		0.228298					0.112781			0.104456
ALL751	B	PAX5alt	T16	HR	15.87	1.4	F	African	0.02	0									1050.03					19.3001													0.703131					0.209155
ALL752	B	B Other	T16	SR	2.68	17.2	F	European	0.01	0	0.0016			0.660229			0.043328		119.648			0.0075		12.5603			0.025		0			0.40429			0.462947		0.0764426			0		0.0851838			0
ALL753	B	TCF3-PBX1	T16	HR	2.57	56.9	F	Other	0.01	0	0.0016			0.745467			0.0433568		357.974			0.0075		19.4786			0.025		0			0.4218			0.463011		0.392642			0		0.211812			0
ALL754	T	T-ALL	T16	HR	13.66	638	M	European	6.381	0						0.0413471								99.1703										0.37074								0.681505
ALL755	B	ETV6-RUNX1	T16	HR	10.7	4.9	F	European	1.24	0	0.116716			8.00907			0.0531609		417.666			0.0158252		12.6441			0.63066		0.446937			0.764173			0.482597		0.43714			0.00513946		0.0871009			0.362735
ALL757	T	ETP	T16	SR	7.98	20.5	M	European	70.7	0	0.0016			3.55177		0.111101	5.13362		535.881			4.30236		115.874			4.43138		0			0.646921		0.510426	0.921681		0.509049			0.543062		0.72643			0.641748
ALL758	B	ZNF384	T16	HR	12.21	1.6	M	European	1.3	0	0.0969833			9.59142										24.4172			0.14652		0.423923			0.790171										0.277025			0.153858
ALL759	B	Hyperdiploid	T16	HR	16.49	1.1	M	European	1.1	0.02	0.135741			0.947805			0.156282		216.678			0.0882815		11.047			0.025		0.465703			0.456427			0.586197		0.247787			0.170099		0.0481331			0
ALL761	B	ETV6-RUNX1	T16	SR	5.53	0.7	M	European	0	0	0.0016			7.06493			0.0290605		5876			0.0075		16.0265			1.40304		0			0.746086			0.424573		1			0		0.155514			0.477167
ALL763	B	B Other	T16	SR	2.2	10.4	M	European	0.01	0	0.352082			1.1448			0.179385		287.987			0.076921		109.767			7.12413		0.584144			0.483657			0.599443		0.329875			0.156879		0.710805			0.709691
ALL764	B	ETV6-RUNX1	T16	SR	4.79	35.7	M	European	0.01	0	0.050474			0.923363			0.0886579		45.9			0.0571802		4.675			0.025		0.342767			0.45266			0.531735		0			0.128418		0			0
ALL768	T	T-ALL	T16	HR	11.39	160.2	M	European	25.72	0	0.631457			7.03604	0.133097	0.0182412	0.392278	5.14553	189.438	14.1352		0.300689		4.675		0.134822	1.99785		0.656736			0.745495	0.0248335	0.255094	0.674616	0.343892	0.209023	0.749929		0.28771		0		0.425952	0.527744
ALL769	B	PAX5alt	T16	SR	1.95	9.6	F	European	0.05	0.26							3.30678		341.812			283.931		40.9093											0.879424		0.379312			0.945121		0.42596
ALL770	B	ETV6-RUNX1	T16	SR	3.15	7.8	F	European	0.04	0.01	0.0016			3.53808			0.100013		408.758			0.0276652		16.1342			0.239513		0			0.646364			0.543313		0.43092			0.0587437		0.157447			0.224187
ALL771	B	BCL2/MYC	T16	HR	6.21	141.6	M	European	26	12.21	0.11893			0.0591418			23.2		45.9			8.99049		4.675					0.449273			0.05639			1		0			0.61379		0
ALL772	B	TCF3-PBX1	T16	HR	14.68	7.1	M	Admixed American	5.68	1.11	0.400808			0.156631			0.0880867		284.385			0.0709796		10.2067			0.025		0.600251			0.196833			0.531114		0.326243			0.149165		0.0253008			0
ALL773	B	BCR-ABL1	T16	HR	13.44	252.6	F	European	73.33	0.02	0.58104			7.69975			0.0873827		454.587			0.0631217		4.675			0.0676458		0.646396			0.758493			0.530343		0.46158			0.137905		0			0.0432553
ALL774	B	ETV6-RUNX1	T16	SR	3.98	7	M	European	0	0	0.0016			0.246369			0.0139924		192.324			0.0075		4.675			0.025		0			0.262146			0.354355		0.213386			0		0			0
ALL776	B	ETV6-RUNX1	T16	SR	1.7	34.4	M	Admixed American	0.01	0	0.0016			2.16826			0.0244789		171.844			0.0075		10.0867			0.025		0			0.575756			0.40809		0.1809			0		0.0218877			0
ALL777	B	Near haploid	T16	SR	7.4	6.9	F	European	9.1	0.01	0.124491			0.536298			0.317174		130.941			1006		4.675			0.123938		0.454952			0.374312			0.654198		0.102467			1		0			0.129905
ALL778	B	TCF3-PBX1	T16	SR	5.08	26.3	M	European	0	0	0.193791			0.532406			23.2		167.464			1006		12.101			0.116289		0.509945			0.373262			1		0.173449			1		0.0744322			0.120789
ALL781	T	T-ALL	T16	HR	12.93	42.4	M	European	27.65	0	20		20000	18.2894	7493.67	0.0281691	0.295533	8.7022	5876	8.85014				49.3248	2000	12.404	2.18917	995.436	1		1	0.883245	0.974939	0.316504	0.647408	0.495505	1	0.682377				0.479948	1	0.818713	0.540832	0.599603
ALL782	B	Hyperdiploid	T16	HR	16.47	1.6	F	European	NA	0	0.0016			2.41059			0.0713726		45.9			0.0969273		10.4439			6.25933		0			0.591033			0.510899		0			0.179065		0.0319295			0.691171
ALL783	B	PAX5alt	T16	HR	17.42	0.9	F	European	19.1	0.01	0.159643			0.348077			0.135039		344.504			0.127376		4.675			0.025		0.485858			0.31198			0.572161		0.381576			0.205282		0			0
ALL784	B	BCR-ABL1	T16	HR	15.99	2.8	M	European	15.94	0	0.0806416			2.76037			23.2		261.037			1006		16.3206			0.025		0.400993			0.610571			1		0.301526			1		0.160762			0
ALL785	T	T-ALL	T16	HR	6.34	58.9	M	European	1.44	0	20								1118.12			1006		32.3317			13.9892		1								0.72126			1		0.358051			0.806258
ALL786	T	T-ALL	T16	HR	15.14	296.6	F	African	78.85	3.83	0.0133607			1.29411		0.00615127	0.117786		128.12			0.111633		10.2913			0.105312		0.177598			0.501335		0.101475	0.559028		0.0961815			0.192621		0.0276819			0.106599
ALL788	B	PAX5 P80R	T16	SR	3.51	9	M	Admixed American	0	0	0.356576			1.53951			23.2							102.054			108.34		0.58572			0.526374			1							0.689778			1
ALL791	B	ETV6-RUNX1	T16	SR	2.33	11.7	F	European	0	0	0.0016			5.75355			0.324956		981.601			0.135275		25.7761			4.88593		0			0.716478			0.656527		0.683687			0.211056		0.292656			0.655722
ALL792	B	ETV6-RUNX1	T16	SR	3.16	44.7	M	African	0	0	0.0016			0.790647			0.047731		214.808			0.0714651		16.7185			2.55711		0			0.430284			0.472245		0.245287			0.149819		0.167714			0.563064
ALL793	B	Hyperdiploid	T16	SR	7.98	30.3	F	African	3.38	0.02	0.160083			1.50226			23.2		5876			0.148688		67.0294			12.5296		0.4862			0.522842			1		1			0.220128		0.568461			0.790489
ALL794	B	NUTM1	T16	HR	14.94	91.7	M	Admixed American	0	0	0.340751			0.0767159			0.0242914		182.762			0.0075		9.51831			0.025		0.580078			0.0939064			0.407351		0.198672			0		0.00514896			0
ALL797	B	DUX4	T16	SR	8.27	5.1	M	European	0.31	0	20			6.7172			23.2		5876					123.046					1			0.738808			1		1					0.74376
ALL799	B	ETV6-RUNX1	T16	HR	3.18	66.5	M	European	0	0	0.0016			5.64856			0.0295079		655.073			0.0075		25.4776			0.2279		0			0.713823			0.426041		0.566996			0		0.289294			0.217074
ALL8	B	CRLF2 (BCR-ABL-like)	T15	SR	7.03	23.5	F	Admixed American	16.9	3.06	0.982478			0.231226			0.28574		213.225			1.04094		4.675			0.025		0.711668			0.252999			0.644171		0.243153			0.406882		0			0
ALL800	B	ETV6-RUNX1	T16	SR	7.34	5.9	M	European	0	0	0.0016			1.23412			0.0728958		339.926			0.081593		15.5332			0.0526688		0			0.494491			0.512928		0.377716			0.162538		0.146492			0.00744145
ALL801	T	T-ALL	T16	SR	3.19	21	F	European	63.47	2.14				0.875917								0.160037					0.025					0.445053								0.227187					0
ALL802	B	KMT2A	T16	HR	0.71	450	M	European	0.012	0.07	0.0016			1.00741			0.0812268		827.881					27.2691			0.159033		0			0.465221			0.523325		0.634547					0.308906			0.165585
ALL803	B	PAX5alt	T16	HR	18.02	13.4	M	European	0.052	0	0.256078			1.58889			23.2					1006		30.0523					0.544579			0.530926			1					1		0.336952
ALL804	T	T-ALL	T16	SR	1.86	45.5	M	African	0	0	20			1.30307		0.258655	23.2		5876					75.7249			42.8588		1			0.50233		0.629851	1		1					0.603662			0.966482
ALL805	B	Hyperdiploid	T16	SR	6.52	39.4	M	European	0.34	0	0.0016			0.412515			0.0401056		232.02			0.0075		24.9061			0.025		0			0.336472			0.455522		0.267526			0		0.282747			0
ALL806	B	TCF3-PBX1	T16	HR	10.61	3.8	F	African	0	0							0.153496		45.9			0.0823057		4.675											0.584469		0			0.163372		0
ALL807	B	ETV6-RUNX1	T16	HR	2.59	77.4	F	European	0	0	0.0016			1.13089			0.0128649		210.402			0.0075		9.35865			0.0545734		0			0.481894			0.346284		0.239307			0		0.000266804			0.0125252
ALL808	B	ETV6-RUNX1	T16	SR	2.32	27.3	M	European	0.4	0	0.0016			3.66361			23.2		977.335					21.6633			15.9949		0			0.651391			1		0.682431					0.242489			0.825432
ALL810	T	T-ALL	T16	HR	14.13	33.5	M	European	2.3	0	0.0016			0.773472		0.012382	0.150381		45.9					4.675			0.503678		0			0.427118		0.200342	0.582499		0					0			0.330561
ALL814	B	B Other	T16	HR	2.97	78.8	M	European	11.12	0.3	0.177237			2.95408			23.2		5876			1006		46.8812			0.443701		0.498849			0.620351			1		1			1		0.465284			0.312417
ALL815	B	Hyperdiploid	T16	SR	2.03	16.7	M	European	0.053	0	0.209684			1.1701					222.481			1006		17.2379					0.519741			0.48681					0.255413			1		0.176543
ALL816	B	Hyperdiploid	T16	SR	2.56	15.9	F	Other	0	0	0.0016			0.416003			0.178837		154.854					14.2862			0.0501415		0			0.337686			0.59915		0.150863					0.12234			0.000404331
ALL817	B	TCF3-PBX1	T16	SR	8.18	8.1	M	European	0.875	0	0.122765			0.201356			0.0376292		137.149			0.0075		4.675			0.025		0.453216			0.233053			0.449398		0.115832			0		0			0
ALL819	T	ETP	T16	SR	9.28	2.4	M	Other	0.12	0	20			15.9853		0.26348	23.2					1006		39.0751			4.5778		1			0.863828		0.632463	1					1		0.412722			0.6464
ALL821	T	T-ALL	T16	SR	5.71	10.3	M	European	NA	0	0.0016			0.02			0.0252862		45.9			0.0075		4.675			0.025		0			0			0.411207		0			0		0			0
ALL823	B	ETV6-RUNX1	T16	SR	3.28	20	M	African	0	0	0.156259			1.97865			0.0694157		199.124			0.0587452		14.4247			1.19518		0.483196			0.56256			0.508228		0.223411			0.13101		0.125126			0.454221
ALL824	B	PAX5alt	T16	SR	7.52	4.2	F	European	0	0							0.231099		5876			0.0919048		25.2313											0.62378		1			0.173959		0.286491
ALL827	B	ZNF384	T16	HR	18.45	59.1	M	Admixed American	13.9	0	0.206245			5.44635			23.2		5876					219.74			0.397806		0.517685			0.708566			1		1					0.911114			0.296792
ALL828	B	ETV6-RUNX1	T16	SR	2.91	5.3	F	Other	0	0	0.0507225			1.30376			0.0306149		247.562					17.015			0.475749		0.343377			0.502407			0.429579		0.286234					0.172787			0.322397
ALL829	T	T-ALL	T16	HR	3.16	435	F	European	0.123	0	20			82.2	0.221507	0.328074	23.2	5.11327		1.44864		1006		133.664	0.536414	200	108.34		1			1	0.0690777	0.663449	1	0.342078		0.421277		1		0.767649	0.3459	1	1
ALL830	B	B Other	T16	SR	9.79	11.2	M	Other	0	0	20						0.0198682												1						0.38804
ALL831	B	Hyperdiploid	T16	SR	7.72	14.6	F	Admixed American	0	0	0.0016			0.347354			0.292878		206.698			0.101483		4.675			0.025		0			0.31168			0.646541		0.234182			0.183473		0			0
ALL832	B	B Other	T16	SR	2.15	3.6	M	Admixed American	0.031	0	0.0016			0.513101			23.2		516.834			169.959		15.1059			0.256443		0			0.367936			1		0.498607			0.895873		0.138441			0.23396
ALL833	T	T-ALL	T16	SR	5.11	31.5	F	African	4.856	0	0.0016			0.02		0.0189984	0.0612239		45.9			0.0372182		4.675			0.025		0			0		0.260842	0.496164		0			0.0872095		0			0
ALL834	T	T-ALL	T16	HR	4.28	139.9	F	European	0.176	0			16.7782	0.514691	1.11565	0.240521	23.2	2.78282		4.48851		1006	1019.29		1.51231	2.66936		841			0.444949	0.368382	0.209506	0.619579	1	0.166538		0.584431		1	0.801659		0.435928	0.685281		0.584959
ALL836	B	DUX4	T16	SR	9.78	3.5	M	European	4.113	0	0.177404			9.74197			0.733502		2391.01			0.133746		49.1704					0.498967			0.792417			0.734745		0.94056			0.209965		0.479043
ALL837	B	Hyperdiploid	T16	SR	7.44	7.8	F	European	0	0	0.0016			3.34495			23.2		490.981					27.6005			42.4809		0			0.63827			1		0.483801					0.312392			0.965215
ALL838	B	Hyperdiploid	T16	HR	16.92	1	M	European	0.195	0							0.0704674		545.863			0.0966778		26.3976											0.509673		0.514374			0.178818		0.299532
ALL839	B	Hyperdiploid	T16	SR	1.44	5.2	F	European	0	0									172.28					24.3797													0.181631					0.276581
ALL840	B	DUX4	T16	HR	14.05	23.4	F	European	3.81	0	0.223762			0.516243			23.2		5876			1006		237.623			0.025		0.527816			0.368816			1		1			1		0.933693			0
ALL841	B	ETV6-RUNX1	T16	SR	3.55	4.1	F	African	0	0	0.0016			0.87752			0.0610732		169.237			0.0075		4.675			16.822		0			0.445317			0.495927		0.176489			0		0			0.832647
ALL842	B	Hyperdiploid	T16	SR	2.98	20.7	M	European	1.129	0							0.0263609		256.02																0.415206		0.295926
ALL843	B	ETV6-RUNX1	T16	SR	5.62	3	F	European	0.02	0							0.143216																		0.577809
ALL844	B	ETV6-RUNX1	T16	SR	4.29	5.7	F	African	0.107	0	0.454508			4.42588			0.053644		430.609			0.0075		20.433			3.23669		0.615875			0.678648			0.483466		0.445945			0		0.225616			0.59679
ALL847	B	PAX5alt	T16	HR	17.83	63.2	M	African	0.611	0							0.0889793		736.271			0.018445		71.3			108.34								0.532083		0.60071			0.0198405		0.586286			1
ALL849	T	T-ALL	T16	HR	14.12	52.3	F	Other	0.02	0	20			5.53062		0.0527039	23.2		456.572			1006		68.0717			108.34		1			0.71078		0.405037	1		0.462837			1		0.572914			1
ALL850	B	Hyperdiploid	T16	HR	14.89	4.9	F	African	2.679	0				1.12544																		0.481197
ALL851	B	PAX5alt	T16	HR	1.76	112.7	M	Other	0	0																	6.73468																		0.701646
ALL852	B	Hyperdiploid	T16	HR	10.04	3.5	M	European	26.808	0.067	7.19057			2.70785			23.2		863.887			158.224		77.1826			108.34		0.959015			0.607801			1		0.64683			0.889007		0.609165			1
ALL853	B	ETV6-RUNX1-like	T16	SR	1.78	26.2	F	European	0	0	0.0016			1.84956			0.0352281		627.855			0.0075		18.4831			0.273923		0			0.552832			0.443064		0.554751			0		0.196671			0.243397
ALL855	T	T-ALL	T16	HR	12.82	27	M	Other	0	0	0.0016			0.149495		0.0015	0.0632495		45.9					4.675			0.0901167		0			0.190109		0	0.499291		0					0			0.0843009
ALL856	B	Hyperdiploid	T16	SR	1.69	5.5	M	European	0.014	0	0.0016			0.374298			0.161715		217.548					15.2401			0.212613		0			0.322453			0.58948		0.248944					0.140994			0.207138
ALL858	B	B Other	T16	HR	11.65	15.5	M	African	0.618	0	0.530703			1.34008			0.706901		605.929					69.1119			0.107756		0.635135			0.506368			0.731196		0.544495					0.57729			0.109883
ALL859	B	BCR-ABL1-like (excluding CRLF2)	T16	HR	15.51	14.3	M	European	0.658	0									2421.48					598													0.944213					1
ALL861	T	T-ALL	T16	HR	10.1	69.6	M	African	0.063	0	0.0016			0.121553		0.0164854	0.319327		45.9			0.0981881		4.675			0.025		0			0.160273		0.240792	0.654848		0			0.180305		0			0
ALL862	B	DUX4	T16	SR	6.54	13.9	F	Admixed American	1.27	0	0.188025			1.16351			0.0522166		653.363					20.22			0.025		0.506192			0.485994			0.480875		0.566241					0.222592			0
ALL863	B	B Other	T16	SR	3.71	13.1	F	European	4.87	0	1.4871			3.56037			23.2		5876			1006		105.66			0.141419		0.763178			0.64727			1		1			1		0.699799			0.148787
ALL865	B	Hyperdiploid	T16	SR	3.67	43.2	F	European	0.21	0	0.703462			7.16737			0.0815284		318.619			0.0788267		61.1807			108.34		0.670155			0.748162			0.523681		0.359039			0.159228		0.542112			1
ALL867	B	ETV6-RUNX1	T16	SR	5.06	15.9	F	Other	0.022	0	0.0016			0.717459			0.0428844		152.085			0.0075		4.675			0.0505586		0			0.416277			0.461958		0.145656			0		0			0.00158997
ALL869	B	ETV6-RUNX1	T16	SR	2.15	10.4	M	European	2.664	0.011	5.28137			8.7486			0.317927		761.413					38.5925			1.92437		0.920668			0.776908			0.654426		0.610399					0.409135			0.522382
ALL870	B	KMT2A	T16	HR	4.02	432.8	M	European	1.396	0	20			1.79846			23.2							254.446			0.450755		1			0.548791			1							0.953434			0.314674
ALL871	B	Near haploid	T16	SR	6.65	24.4	F	Other	2.28	0	0.739819			0.903714			23.2		721.174			0.733134		27.4115			0.025		0.676417			0.449558			1		0.594733			0.373241		0.310409			0
ALL872	B	KMT2A	T16	HR	16.8	11.9	M	European	0.081	0	20			1.70014			0.511296		5876					63.5611			0.220651		1			0.540685			0.700073		1					0.553128			0.212448
ALL873	B	Hyperdiploid	T16	HR	0.79	10.4	M	European	0	0							23.2		361.061					16.032											1		0.395119					0.155613
ALL874	B	B Other	T16	HR	15.2	30.8	M	Other	0	0							0.000175																		0
ALL875	B	B Other	T16	HR	16.28	4.9	M	Admixed American	0	0				82.2			23.2															1			1
ALL876	B	ETV6-RUNX1	T16	SR	9.75	8.5	F	European	0	0				0.02			0.0286452							33.7701			0.025					0			0.42319							0.370613			0
ALL878	B	DUX4	T16	SR	6.27	9.9	M	African	14.5	0	0.93108			7.86252			1.99653		1218.78			0.586226		41.0138			0.025		0.704991			0.76151			0.830948		0.746132			0.35178		0.426697			0
ALL879	T	T-ALL	T16	HR	17.46	62.8	F	European	2.246	0	0.244962								375.534			231.652					0.059922		0.539064								0.40646			0.925592					0.0259051
ALL882	T	T-ALL	T16	SR	8.96	10.2	F	Other	0	0	0.0150238			0.571724	1955.42	0.0317306	1.85708	4.85716	355.435	4.15004		0.18041		45.1994		11.2633			0.192177			0.383536	0.858248	0.333329	0.823992	0.327251	0.390589	0.57312		0.238686		0.454741		0.810333
ALL884	T	ETP	T16	HR	11.87	344	F	Unknown	52.354	NA	20					7.1						1006					108.34		1					1						1					1
ALL885	B	DUX4	T16	SR	7.82	10.6	M	Admixed American	14.7	0	20			10.0608			0.0450217					0.0227897		42.9366			0.077863		1			0.79706			0.466631					0.0401387		0.439919			0.0633853
ALL886	B	ETV6-RUNX1	T16	SR	7.97	3.2	F	European	0	0	0.0016			2.88954			0.0227154		330.488			0.0075		21.6855			4.54403		0			0.617166			0.400906		0.369592			0		0.242785			0.64534
ALL887	B	Hyperdiploid	T16	SR	3.1	27.1	F	European	0	0	0.00336108			4.18364			0.211236					0.103972		78.3418			16.1407		0.00610291			0.670532			0.615146					0.185798		0.613467			0.82673
ALL888	T	T-ALL	T16	HR	13.36	335.1	M	European	3.77	0									125.716			0.131817		4.675			0.31533										0.090718			0.20857		0			0.263542
ALL889	B	iAMP21	T16	SR	9.18	1.8	M	European	0	0									2678.15					35.7553													0.973282					0.387099
ALL890	B	Hyperdiploid	T16	SR	9.6	2.8	M	African	1.336	0	0.00376292						23.2		1865.83			1006		39.6424			0.0882693		0.0201366						1		0.869002			1		0.416882			0.0813367
ALL891	B	Hyperdiploid	T16	SR	2.02	7.1	F	Admixed American	0	0	0.0016			1.77172			0.0526516					0.0075		36.5181					0			0.546632			0.481672					0		0.393191
ALL892	B	ETV6-RUNX1	T16	SR	5.02	2.8	M	European	0	0	0.0016			2.45257			0.0592049		758.161			0.0994674		22.075			0.025		0			0.593523			0.492942		0.609164			0.181548		0.247923			0
ALL893	B	Hyperdiploid	T16	SR	4.25	18	F	European	0.02	0							0.149351		383.392					33.1238											0.581839		0.412435					0.365036
ALL894	B	KMT2A	T16	HR	1.86	475.8	M	European	0.039	0	1.1387			0.534095			0.389485		1655.82			0.137441		72.624			0.185335		0.730006			0.373719			0.673929		0.834549			0.21258		0.591596			0.187489
ALL896	B	Hyperdiploid	T16	HR	2.57	71.4	M	European	0.258	0	0.0016			0.47414			0.0439568		284.823			0.0075		13.55			0.025		0			0.356549			0.464331		0.326687			0		0.107071			0
ALL898	B	ETV6-RUNX1-like	T16	SR	6.76	24.7	F	European	5.502	0.026	1.10492			4.40864			0.0990622		1965.5			0.0207275		32.4815			0.217191		0.726264			0.678085			0.542396		0.884018			0.0310367		0.359385			0.210186
ALL899	B	Hyperdiploid	T16	SR	1.34	3.8	M	Admixed American	0	0	0.0016			0.438843			0.0831105					0.0075		10.6144			0.025		0			0.345393			0.525527					0		0.0366051			0
ALL900	B	Hyperdiploid	T16	HR	13.94	2.2	F	European	0.273	0	0.0016						0.0739065		179.34			0.0075		29.7371			108.34		0						0.514251		0.193219			0		0.33391			1
ALL901	B	ETV6-RUNX1	T16	SR	1.9	13.2	M	Admixed American	0.293	0	0.0016			4.40199			0.0255503		1101.57			0.0199613		12.7869			0.025		0			0.677868			0.412205		0.716957			0.0274219		0.0903424			0
ALL902	B	Hyperdiploid	T16	SR	2.65	19.5	F	European	0.061	0	0.0016			0.600624			0.181813		369.641			0.0906823		21.1192			0.025		0			0.390647			0.600735		0.401896			0.172674		0.235149			0
ALL903	B	ETV6-RUNX1-like	T16	HR	13.12	17.6	F	Admixed American	0.6	0				4.00292			0.0573434		355.064			0.0075		27.8647			0.0812081					0.664164			0.489873		0.390287			0		0.315141			0.069405
ALL907	B	BCR-ABL1-like (excluding CRLF2)	T16	SR	6.69	16.8	F	European	8.434	0	1.81135			0.603419			23.2		984.89					4.675			0.025		0.787688			0.391316			1		0.684652					0			0
ALL908	B	Low hypodiploid	T16	HR	11.87	28.5	F	European	0.051	0	0.926612			0.984832			0.169301		312.989			0.0447248		16.5451			0.025		0.704393			0.461953			0.593885		0.353895			0.104841		0.164704			0
ALL910	B	ETV6-RUNX1	T16	SR	4.08	28.8	F	African	0.014	0	0.0016			0.0486139			0.0438749		184.073			0.0075		4.675			0.025		0			0.0281232			0.464152		0.200735			0		0			0
ALL911	B	PAX5alt	T16	HR	11.77	12.3	F	European	2.656	0.012	0.476189			5.40509			0.689725		1273.18			0.129442		24.6686			10.1935		0.621666			0.707469			0.728833		0.758729			0.206825		0.279982			0.76096
ALL912	B	ETV6-RUNX1	T16	SR	6.81	15.8	M	European	0	0	1.7993			1.09566			23.2		1108.81			1006		193.047			0.219281		0.786859			0.477331			1		0.718847			1		0.873737			0.211557
ALL913	B	DUX4	T16	HR	16.86	350.2	M	European	13.098	0.022	0.845445						0.545841		5876			0.180428		30.1298			0.025		0.693001						0.706355		1			0.238696		0.337696			0
ALL914	T	T-ALL	T16	HR	14.85	82.9	M	European	0	0	0.0016			0.602488		0.0357119	0.0332678		225.623			0.0075		4.675			1.83933		0			0.391094		0.350034	0.437563		0.259459			0		0			0.515914
ALL915	B	ETV6-RUNX1	T16	SR	3.65	7	M	European	0	0	0.0074685			6.41668			0.34577		2647.66			0.0456638		10.9661			0.947679		0.105322			0.732208			0.662491		0.969978			0.106835		0.0460111			0.421015
ALL916	B	B Other	T16	SR	2.58	39.3	F	European	0	0	0.0016			0.138455			0.344886		250.616			0.0370223		4.675			0.025		0			0.179046			0.662245		0.289772			0.0867028		0			0
ALL917	T	T-ALL	T16	HR	12.32	351	F	European	0	0				6.64907																		0.737338
ALL918	B	ETV6-RUNX1	T16	SR	4.1	6	M	European	0	0							23.2		749.692			2.80243		30.4696											1		0.605923			0.501924		0.340932
ALL919	B	Hyperdiploid	T16	SR	5.52	4.6	M	Admixed American	0.039	0							23.2		543.193					31.0093											1		0.51296					0.346
ALL920	T	T-ALL	T16	HR	3.66	160.5	M	African	1.11	0	0.147455			0.146392		0.0284781	0.0951158		45.9			0.0679191		4.675			0.181596		0.475988			0.187084		0.318046	0.53849		0			0.144935		0			0.184572
ALL921	B	ETV6-RUNX1	T16	SR	4.82	1.6	F	European	0	0	0.0016			5.23108			0.0142483		1176.49			0.0075		19.9047			0.025		0			0.702751			0.356096		0.735941			0		0.218056			0
ALL923	B	NUTM1	T16	HR	14.84	21.2	M	African	0	0	0.0016			0.02			0.0126776		141.41			0.0075		4.675			0.025		0			0			0.344875		0.124658			0		0			0
ALL924	B	ETV6-RUNX1	T16	SR	3.41	10.6	F	European	0	0	0.0016			5.07493			0.221385		417.959			0.156746		18.1615			0.432047		0			0.698381			0.619654		0.437342			0.225193		0.191606			0.308608
ALL925	B	ETV6-RUNX1	T16	SR	6.56	15.6	F	European	0.2	0.073	0.507645			31.9081			0.0989694		5876			0.0238727		56.6704			5.50618		0.629615			0.963496			0.542306		1			0.0445941		0.520012			0.672824
ALL928	B	B Other	T16	HR	11.53	119.3	M	European	0	0	1.44751			3.19638								1.36351		154.109			2.35164		0.759824			0.631719								0.432787		0.808724			0.551077
ALL933	T	T-ALL	T16	HR	1.6	530.7	M	European	0.184	0	0.0016			0.427643		0.0188011	0.0474074		173.86			0.0075		4.675			0.435527		0			0.341665		0.259366	0.471592		0.184265			0		0			0.309756
ALL935	B	Hyperdiploid	T16	SR	9.5	1.4	F	Admixed American	0	0	0.0016						0.164328		1355.39					23.1801			13.8133		0						0.591021		0.776783					0.262021			0.804447
ALL937	T	T-ALL	T16	HR	2.01	561	M	African	2.069	0.442	0.0016			0.0661738		0.0205734	0.111626							4.675			0.190257		0			0.0725902		0.272097	0.553868							0			0.19124
ALL938	B	Hyperdiploid	T16	SR	5.81	2.3	M	European	0.013	0	0.0016						0.00833601		1481.72			0.483725		53.79			108.34		0						0.304595		0.802495			0.333337		0.504957			1
ALL939	B	BCR-ABL1	T16	HR	14.61	38.4	M	European	4.901	0	0.238592			1.09678			0.173532		205.823			0.108648		52.8331			0.025		0.53579			0.477478			0.596256		0.232959			0.19002		0.499777			0
ALL940	B	ETV6-RUNX1	T16	SR	5.39	5.4	F	European	0	0	0.0016			0.873653			0.0206409		373.587			0.0075		31.0417			0.025		0			0.44468			0.391705		0.40496			0		0.346301			0
ALL941	B	BCR-ABL1	T16	HR	16.09	32.3	M	European	56.317	0	0.709318			2.58015			0.171836							44.0968			0.994408		0.671185			0.600835			0.595313							0.447614			0.427903
ALL942	B	CRLF2 (BCR-ABL-like)	T16	HR	9.91	128.6	M	European	52.348	2.759	2.73406			3.48293			23.2					1006		28.871			0.025		0.838851			0.644099			1					1		0.325379			0
ALL943	B	Hyperdiploid	T16	SR	2.25	21.4	M	European	0.018	0				0.333393			0.0562233		399.316			0.121362		38.7441			0.025					0.305765			0.487977		0.424176			0.20064		0.410267			0
ALL944	B	ETV6-RUNX1	T16	SR	9.77	5.1	F	African	0	0				26.2324			2.22163		5876					12.3438			0.176975					0.935253			0.841211		1					0.0801661			0.180883
ALL945	B	DUX4	T16	SR	6.55	30	M	European	0.043	0	1.11901			1.47023			0.105225		718.852			0.0802401		19.8741			0.025		0.727838			0.519734			0.548194		0.593803			0.160933		0.217613			0
ALL946	B	ETV6-RUNX1	T16	SR	4.92	15.5	F	European	0.033	0	2.85817			1.71826			0.0473686		338.468					4.675			0.129723		0.844367			0.542213			0.471513		0.376476					0			0.136433
ALL947	T	T-ALL	T16	SR	1.69	23.3	F	Other	16.324	0.091	20																108.34		1																1
ALL949	B	Hyperdiploid	T16	SR	9.49	7.6	M	European	0	0	0.0016			0.296206			0.0409602		149.049					4.675			0.025		0			0.288711			0.457548		0.139839					0			0
ALL950	B	Hyperdiploid	T16	HR	14.59	6.4	M	European	26.952	0	2.02474			0.569345			0.00138509		362.467			0.0615461		36.5084			0.025		0.801528			0.382935			0.132159		0.396241			0.135479		0.393114			0
ALL951	B	Hyperdiploid	T16	HR	4.41	81.9	M	African	0	0	0.0016			0.723155			23.2		610.371					31.4226					0			0.417418			1		0.546602					0.34982
ALL952	B	BCR-ABL1	T16	HR	12.85	2.7	F	European	0.727	0							0.0603334		659.319			0.0075		22.096											0.494756		0.56886			0		0.248197
ALL953	T	T-ALL	T16	SR	8.2	19.1	M	European	0	0						0.0300069	23.2					0.033674		20.8707			1.88586							0.325436	1					0.0776058		0.231733			0.519489
ALL954	B	KMT2A	T16	HR	8.63	494.4	F	European	2.865	0				3.53054			23.2					1006										0.646056			1					1
ALL955	B	BCR-ABL1	T16	HR	11.45	290.9	M	African	42.914	0	1.41302			11.9113			23.2		5876					24.0468			0.025		0.756827			0.821407			1		1					0.272614			0
ALL956	B	ETV6-RUNX1	T16	SR	2.72	23	F	European	0	0	1.16463			0.491884			0.0380216		221.451					14.7286			0.025		0.732804			0.361846			0.450395		0.254074					0.131141			0
ALL957	B	Hyperdiploid	T16	SR	4.74	9.3	M	Admixed American	1.4	0	0.695175			2.73401			0.190156		239.806			0.104292		25.8747			0.025		0.668682			0.609187			0.605046		0.27705			0.186093		0.293757			0
ALL959	B	ETV6-RUNX1	T16	SR	2.83	12.4	M	African	0.145	0	0.0016			2.65931			0.0781522		1761.89			0.0727937		56.4298			0.708541		0			0.605193			0.519617		0.852464			0.151587		0.518784			0.379399
ALL960	B	ETV6-RUNX1	T16	SR	5.96	5.4	F	European	0	0	0.0016			9.41944			7.38993		2343.39			1.18227		45.2712			0.025		0			0.787562			0.956681		0.934755			0.4191		0.455199			0
ALL961	B	KMT2A	T16	SR	1.08	20.2	M	African	0.09	0	1.60166			0.952999			0.119174		5876			0.0935729		73.1605					0.7724			0.457215			0.560154		1			0.175685		0.59372
ALL962	B	Hyperdiploid	T16	SR	1.64	9.4	F	European	0	0				0.182102			0.0810204		257.06					53.3712			0.025					0.21856			0.52308		0.297096					0.502702			0
ALL963	B	ETV6-RUNX1	T16	SR	7.57	3.7	F	European	0	0				1.73487			0.266215		2697.54			0.0762794		31.818			0.025					0.543601			0.637371		0.975363			0.156076		0.353429			0
ALL964	B	B Other	T16	HR	11.13	141.1	F	European	0	0				0.331041			0.0736821		117.624			0.0742622		18.1091			0.025					0.304744			0.513959		0.0715214			0.153503		0.190773			0
ALL967	B	ETV6-RUNX1	T16	SR	6.39	15.5	F	European	0.418	0.015	0.0016			21.1899			23.2		1386.4			1006		51.1666			108.34		0			0.904471			1		0.783311			1		0.490528			1
ALL968	T	T-ALL	T16	SR	9.26	14.5	M	African	0.065	0	0.372405			0.707834		0.024172	0.323979		269.977			0.137611		9.5442			0.025		0.591117			0.41433		0.294878	0.656237		0.311242			0.212699		0.00593261			0
ALL969	B	ETV6-RUNX1	T16	SR	2.14	14	M	European	1.99	0.042	2.86184			1.48545			0.160187		2049.56			0.0291987		26.2625			0.080784		0.844527			0.521219			0.588568		0.8961			0.0639209		0.298051			0.0686557
ALL970	B	ETV6-RUNX1	T16	SR	3.48	5.7	M	European	0.714	0.02							23.2		892.097					34.4247											1		0.656101					0.376154
ALL975	B	PAX5alt	T16	HR	15.1	185.4	M	European	44	0.011	0.588095			0.446011			23.2		213.298			124.18		17.0398			0.025		0.647895			0.347729			1		0.243251			0.865756		0.173207			0
ALL976	B	KMT2A	T16	SR	1.42	22.8	M	Other	2.448	0	2.75252			0.319665			1.92817		275.512			4.50708		11.8671					0.839687			0.299701			0.827601		0.317097			0.547523		0.0687984
ALL977	B	ETV6-RUNX1	T16	SR	2.58	19.2	M	European	0	0	0.0663967			1.20319			0.0220123		527.69			0.0075		28.8062			0.325913		0.376839			0.49083			0.397885		0.504605			0		0.324731			0.268266
ALL978	B	ETV6-RUNX1	T16	SR	8.67	10.7	M	European	0	0	0.0016			2.29372			1.68014		1077.9			0.185181		55.629			0.467288		0			0.583867			0.814372		0.710688			0.241191		0.514659			0.319829
ALL979	B	Hyperdiploid	T16	SR	4.83	3.1	F	European	1.208	0	0.136854						1.21511		1283.35			0.775062		23.9137					0.466717						0.78324		0.761024			0.378578		0.271012
ALL980	B	ETV6-RUNX1	T16	SR	2.13	36.1	F	African	0.325	0.038	0.249396			0.582423			0.396561		223.267			0.0891924		20.0302			0.025		0.541294			0.386209			0.675659		0.256431			0.171084		0.21987			0
ALL981	B	CRLF2 (BCR-ABL-like)	T16	SR	9.41	22.3	M	European	0.08	0				0.3285			23.2					1006		79.3616			108.34					0.303633			1					1		0.6172			1
ALL982	B	CRLF2 (BCR-ABL-like)	T16	HR	16.85	200.1	M	Admixed American	72.94	5.775	1.44654			7.27724			23.2					1006		103.586					0.759741			0.750355			1					1		0.694079
ALL983	B	Hyperdiploid	T16	SR	2.18	32.7	F	European	0.24	0	0.0016			0.164538			0.388784		299.57					12.8396					0			0.203934			0.673756		0.341252					0.0915294
ALL984	B	Hyperdiploid	T16	SR	5.15	3.4	F	European	0	0									5876					49.9925													1					0.483828
ALL985	B	Hyperdiploid	T16	SR	4.87	16.5	F	Other	0	0	0.0016	0.49			20000		0.268918				16.71		20000	14.5406			0.025		0	0			1		0.638341				0.409387		1	0.127433			0
ALL986	B	ETV6-RUNX1-like	T16	SR	1.74	3.6	F	European	2.292	0.172	8.80085			2.5163			23.2		1279.12					31.5109					0.984127			0.597222			1		0.760072					0.35063
ALL987	B	KMT2A	T16	HR	16.3	13.1	F	European	0.182	0.016	0.861558			1.39209	20000		0.585744		299.695		6.97513	0.237411	20000	29.3446			0.207109		0.695347			0.511859	1		0.713133		0.341372		0.28328	0.265035	1	0.330075			0.203385
ALL988	B	Hyperdiploid	T16	SR	5.69	7.2	M	Admixed American	0	0	0.865259			0.709833			23.2		623.142			73.9152		24.8627			17.552		0.69588			0.414737			1		0.552577			0.815968		0.282243			0.838726
ALL991	B	ETV6-RUNX1	T16	SR	3.24	6.2	F	European	0	0	0.208146			3.31581			0.0164503		1237.8			0.0075		21.7222			0.778972		0.518826			0.637008			0.369903		0.750598			0		0.243273			0.39296
ALL992	T	T-ALL	T16	HR	3.67	173.9	M	European	0	0	0.282578			0.577241		0.0707412			410.193			1006		23.8065			1.22186		0.556816			0.384921		0.446633			0.43193			1		0.269715			0.45738
ALL994	T	T-ALL	T16	HR	17.72	75	M	European	0	0	0.0016			0.02		0.00795924	0.0108925		45.9			0.0075		4.675			0.025		0			0		0.13789	0.330294		0			0		0			0
ALL995	B	B Other	T16	SR	5.17	3.2	M	European	0.23	0							1.94403		5876			1.23559		30.0561											0.828387		1			0.423333		0.336989
ALL996	B	CRLF2 (BCR-ABL-like)	T16	SR	8.6	2.2	F	European	0.14	0	0.0016			0.54771			0.0465285		488.328			0.0075		23.1456			0.156556		0			0.377348			0.469794		0.482238			0		0.26159			0.163339
ALL997	B	PAX5alt	T16	SR	2.62	15.7	M	Admixed American	0	0	0.0016				20000		0.0171845		159.74		5.98297	0.0075		12.8634			0.025		0				1		0.374098		0.159826		0.261133	0		0.0920636			0
ALL998	B	ETV6-RUNX1	T16	SR	4.28	19	M	European	0	0	0.0016			0.0520247	20000		0.0294595		45.9			0.0156977		4.675			0.025		0			0.037901	1		0.425883		0			0.00436327		0			0

## Sheet: Supp Table 2.
Supp Table 2. RNAseq depository location and LC50s of entire cohort
Patient ID	Sample ID	RNA-seq (EGA accession number)	RNAseq (St Jude Cloud)	Asparaginase (IU/ml)	Bortezomib (nM)	CHZ868 (nM)	Cytarabine (µM)	Dasatinib (nM)	Daunorubicin (µM)	Dexamethasone (µM)	Ibrutinib (µM)	Mercaptopurine (µM)	Nelarabine (µM)	Panobinostat (nM)	Prednisolone (µM)	Ruxolitinib (nM)	Thioguanine (µM)	Trametinib (nM)	Venetoclax (nM)	Vincristine (µM)	Vorinostat (nM)
ALL1000	SJALL047541	EGAS00001005084		20			0.442685			0.136862		5876			0.108046		57.4381			0.025
ALL1001	SJALL047542	EGAS00001005084		0.0016			1.45437			0.0153765		952.103			0.0075		16.4508			0.0580218
ALL1002	SJALL061928	EGAS00001005084		0.0016			2.00054			0.136342		819.475			0.0892687		11.6899			0.025
ALL1003	SJALL048431									23.2		452.249					73.2989
ALL1004	SJBALL030091	EGAS00001005084	SJC-DS-1009	0.0016			1.61285			0.0445835		576.005			0.0726671		13.5751			0.128956
ALL1006	SJBALL030090	EGAS00001005084	SJC-DS-1009	0.00348934			0.796462	20000		23.2		469.073			1006		35.1614			0.025
ALL1007	SJALL047543	EGAS00001005084		0.619171			2.62349	20000		0.0218162		2495.15		17.5871	0.0075	20000	13.0374			0.025
ALL1008	SJBALL030108	EGAS00001005084	SJC-DS-1009	0.242332			2.99175			23.2		357.484			27.6634		37.0542			0.025
ALL1010	SJBALL030104	EGAS00001005084	SJC-DS-1009	0.524029						0.0243241		250.421			0.0075		14.2328			12.9502
ALL1011	SJALL061929	EGAS00001006336		0.0016			1.7			8.00253		193.879			9.95616					0.025
ALL1012	SJALL048437									23.2		763.686			0.538656		15.0853
ALL1013	SJBALL030103	EGAS00001005084	SJC-DS-1009	0.20906			0.807115			0.203385		347.581			0.115805		24.5771			18.3793
ALL1014	SJBALL030127	EGAS00001005084	SJC-DS-1009	0.0016			7.46733	20000		0.284718	10.1473	1377.51		2000	0.261965	20000	57.8137	2000		0.050588
ALL1015	SJTALL030125	EGAS00001005084	SJC-DS-1009	2.50688			2.75905	0.05		0.238431		161.204			1.40679	5523.35	12.6478	1.3398
ALL1017	SJTALL030134	EGAS00001005084	SJC-DS-1009	1.3004			6.47287		0.344784	23.2		580.369			337.255		15.797			15.9126
ALL1018	SJBALL030130	EGAS00001005084	SJC-DS-1009	0.0947806	0.49		0.18272	22.2196		0.227144	0.78125	187.429		4.12203	0.0673838	8860.82	4.675	0.0105929		0.025
ALL1019	SJBALL030132	EGAS00001005084	SJC-DS-1009	0.0016	4.29664		1.5736	20000		0.119698	10.2981	319.932		11.9309	0.252523	20000	19.8465	2000		0.349568
ALL1020	SJBALL030150	EGAS00001005084	SJC-DS-1009							23.2		2493.62			1006		45.5762
ALL1021	SJBALL030164	EGAS00001005084	SJC-DS-1009									421.465					4.675
ALL1022	SJBALL030145	EGAS00001005084	SJC-DS-1009	0.712235	4.23266		0.540127	36.1864		0.01763	5.36693	2134.85		3.91607	0.0075	20000		3.32159		0.025
ALL1023	SJBALL030190	EGAS00001005084	SJC-DS-1009	0.0016	4.9014		0.145867	576.466		0.188215		578.241		2.57848	0.108932	20000	4.675	18.3208		0.025
ALL1024	SJBALL030161	EGAS00001005084	SJC-DS-1009	4.82213	8.41637		2.86302	20000			9.44386	1151.42		15.927	230.786	20000		1.31894		0.025
ALL1025	SJBALL030170	EGAS00001005084	SJC-DS-1009	20	4.88024				7.1			5876		31.7957	1006					108.34
ALL1028	SJTALL030189	EGAS00001005084	SJC-DS-1009	0.0016	10.8181				0.203723			853.124		15.7228	12.7065					0.999434
ALL1029	SJBALL030174	EGAS00001005084	SJC-DS-1009	0.0016	3.50131			20000	0.00699026		7.5574	125.61		3.01834	0.0907065	20000		27.5943		0.025
ALL1030	SJTALL030212	EGAS00001005084	SJC-DS-1009	20	2.54239			20000	0.159652		19.5169	2462.55		13.4466	1006	20000		2000		0.239003
ALL1031	SJBALL030207	EGAS00001005084	SJC-DS-1009	0.0016	2.78274			20000	0.012429		7.40042	45.9		3.39404	0.0075	20000		13.6327		0.0788184
ALL1032	SJBALL030258	EGAS00001005084	SJC-DS-1009	20				8499.76	0.262907		0.78125	5876			1006	20000		0.005		14.1293
ALL1033	SJBALL030215	EGAS00001005084	SJC-DS-1009	1.87294	4.55251				0.234534			5876		8.85397	1006					0.025
ALL1034	SJBALL030219	EGAS00001005084	SJC-DS-1009	0.0016	11.0587				0.153221					14.8078	0.120367					0.267212
ALL1035	SJBALL030225	EGAS00001005084	SJC-DS-1009	20				20000				1838.49			1006	20000
ALL1036	SJBALL030221	EGAS00001005084	SJC-DS-1009	0.0225386								829.524			0.0075
ALL1037	SJTALL030213	EGAS00001005084	SJC-DS-1009	20	5.84204			0.849018	0.461431		2.38363			5.10511	1006	20000		0.0814918		108.34
ALL1038	SJALL048457	EGAS00001005084		8.73348	11.0752			0.05	0.080239		0.78125			6.93954	1006	185.31		0.0965553		15.4381
ALL1039	SJBALL030216	EGAS00001005084	SJC-DS-1009	0.272555	14.3184			10.2612	0.124873		6.55379	5876		1.65897		20000		0.005		0.025
ALL1040	SJTALL030263	EGAS00001005084	SJC-DS-1009		107.379			0.05	0.621144		3.55543	545.445		7.51893	0.0153057	20000				0.117771
ALL1041	SJBALL030248	EGAS00001005084	SJC-DS-1009		25.7791			20000	0.175377		11.7823	1234.38		8.61537	0.0075	20000				11.8786
ALL1042	SJBALL030254	EGAS00001005084	SJC-DS-1009	0.0016								274.489								0.0562329
ALL1043	SJALL048462	EGAS00001004739		0.173874								413.829			0.137886					10.3169
ALL1044	SJBALL030227	EGAS00001005084	SJC-DS-1009	0.133344				20000				2363.4			0.0075	20000				0.025
ALL1045	SJALL048464	EGAS00001006336		0.684333	48.1839			82.2865	0.0485088		4.95226	205.495		1.28337		20000		0.005		0.025
ALL1046	SJTALL030249	EGAS00001005084	SJC-DS-1009	9.26262	14.9051				0.20419			1284.21		16.1867	216.697					1.05158
ALL1047	SJBALL030267	EGAS00001005084	SJC-DS-1009	20	2000				7.1			148.612		2000	1006					108.34
ALL1048	SJBALL030247	EGAS00001005084	SJC-DS-1009	0.0016	3.68881			20000	0.0575452		9.81888	554.539		16.5956	0.0375374	20000		0.005		0.171983
ALL1049	SJBALL030346	EGAS00001005084	SJC-DS-1009		7.7426			331.532	0.0234626		5.29331	358.498		4.54484		20000		0.005		0.025
ALL1050	SJBALL030270	EGAS00001005084	SJC-DS-1009	0.0016								428.492			0.0800056					0.471743
ALL1051	SJBALL030268	EGAS00001005084	SJC-DS-1009	1.19918								5876			0.0693381					0.23495
ALL1052	SJBALL030271	EGAS00001005084	SJC-DS-1009	0.0016	132.198				0.172959			448.861		4.39867						0.0974564
ALL1054	SJBALL030275	EGAS00001005084	SJC-DS-1009	3.0773								5876			0.433685					22.2543
ALL1055	SJALL048472	EGAS00001004739			13.7817			20000	0.0771228		4.58952			1.61865	0.109833	20000		0.005		0.025
ALL1056	SJALL048473	EGAS00001005084		0.0016	16.2637			1562.52	0.0593364		6.27113	579.881		4.0823	285.913	20000		0.140212		0.025
ALL1058	SJBALL030265	EGAS00001005084	SJC-DS-1009									506.73			1006
ALL1059	SJBALL030295	EGAS00001005084	SJC-DS-1009	1.5208	2.89989			20000	0.218882		20.6428	5876		26.0124	20.7221	20000		593.066		0.86709
ALL1060	SJBALL030285	EGAS00001005084	SJC-DS-1009	0.0990483	10.3583			20000	0.0660588		18.9685	387.078		0.49	0.0075	20000		79.9385	0.445805	108.34
ALL1061	SJBALL030288	EGAS00001005084	SJC-DS-1009	0.0673555	25.6324			20000	0.164789		9.75992	499.425		6.77778	0.0075	20000		2000	5.72071	0.167848
ALL1062	SJALL048478	EGAS00001006336		0.00447977	48.8536				0.0687899			269.561		6.59168	0.108662					0.0722943
ALL1063	SJBALL030276	EGAS00001005084	SJC-DS-1009	0.0465873	62.0365			20000	0.0699855		12.6103	647.046		16.7257	363.692	20000		64.4955	0.0005	2.6239
ALL1065	SJTALL030338	EGAS00001005084	SJC-DS-1009	0.0189456	4.08145			456.074	0.0236432		5.54342			4.05124	1006	20000		2000	1.21324	0.170782
ALL1067	SJBALL030294	EGAS00001005084	SJC-DS-1009	20	4.02403			6852.24	0.36126		3.91111			18.754	1006	20000		0.128221	0.0005	108.34
ALL1068	SJBALL030290	EGAS00001005084	SJC-DS-1009	0.0515755	4.15773			5201.41	0.032436		3.18595	578.515		4.9413		20000		5.14284	0.0005	0.025
ALL1069	SJBALL030311	EGAS00001005084	SJC-DS-1009	20	3.90566			20000	0.18944		8.06124	5876		3.1302		20000		2000	0.0005	108.34
ALL1070	SJBALL030325	EGAS00001005084	SJC-DS-1009	0.0016								1216.12			0.205625					1.29483
ALL1071	SJBALL030334	EGAS00001005084	SJC-DS-1009	20	3.63035			4923.53	0.0247361		2.80976	5876		3.54123	1006	20000		2000	19.3104	0.0576528
ALL1072	SJBALL030318	EGAS00001005084	SJC-DS-1009	0.32674								642.052			210.449					17.2617
ALL1073	SJALL048488			20	3.86079				0.00637358			235.969		1.20561	0.0075					0.025
ALL1076	SJBALL030331	EGAS00001005084	SJC-DS-1009	4.58411	3.5459			20000	0.0349809		3.71707	5876		3.5295	1.31569	20000		4.7333	0.0005	0.025
ALL1077	SJBALL030337	EGAS00001005084	SJC-DS-1009									749.331			0.386931
ALL1078	SJBALL030313	EGAS00001005084	SJC-DS-1009	0.0288296	4.59913				0.0262037			121.192		3.26372	1006
ALL1079	SJALL048490	EGAS00001004739		5.46155								5876			16.5108					7.00167
ALL1081	SJALL060471	EGAS00001005084		0.0016	7.84865				0.03151					7.42996	1006					2.62423
ALL1082	SJALL048491	EGAS00001004739		20	22.4514			1130.51	0.0599635		4.33087	5876			1006	20000		0.005	0.0005	108.34
ALL1083	SJALL048492	EGAS00001005084		0.927031	2.35542				0.0096329			1254.9		0.49	0.0075					0.025
ALL1084	SJALL048493	EGAS00001006336		0.0016	3.53127			20000	0.019693		14.9848	366.267		3.51424		20000		2000	10.9461	0.025
ALL1085	SJALL048494	EGAS00001005084		0.0016	8.67629			0.05	0.0377596		2.55306	146.868		2.55778	0.055608	20000		37.6054	200	0.0635334	200000
ALL1086	SJBALL030344	EGAS00001005084	SJC-DS-1009	0.716226	8.5874			0.05	0.0549116		4.12628	5876		6.84671	0.999937	20000		83.2908	25.1291	0.0611543	200000
ALL1087	SJALL048496	EGAS00001006336		20	4.023			20000	0.0119362		3.21287			3.78331	1006	20000		0.005	0.0005
ALL1088	SJALL048497	EGAS00001006336		0.0483472	4.37121			20000	0.0311659		12.5624	5876		4.11661	0.134056	20000		876.407	2.1258	0.746714	200000
ALL1089	SJALL048498	EGAS00001004739		20								769.745			27.8362					0.139067
ALL1090	SJALL060472	EGAS00001005084		0.0016	6.25048			20000	0.0674298		9.10475	320.195		8.00874	0.0075	20000		164.929	0.457363	0.455624	180.289
ALL1092	SJALL048667	EGAS00001005084		0.846912	4.31877			20000	0.0140727		19.0079	436.218		4.04571	1006	20000		0.930972	0.133838		676.48
ALL1093	SJALL048668	EGAS00001004739		7.47782								714.699			1006					48.2307
ALL1097	SJTALL030551		SJC-DS-1009	0.0016	40.7135							160.005		10.467	0.0876334					0.025
ALL1099	SJBALL030350		SJC-DS-1009	0.563174	11.8198			20000	0.0130644		15.0503	640.072		1.37882	0.0150533	20000		2000	5.73875	0.0858137	681.429
ALL1100	SJBALL030351		SJC-DS-1009	0.0016	18.9713			20000	0.0879337		7.66291	642.361		4.55621	0.4179	20000		206.796	0.0297332	2.57521	1317.26
ALL1101	SJBALL030353		SJC-DS-1009					20000			19.2952				0.020066	20000		2000	6.33593
ALL1104	SJTALL030359		SJC-DS-1009	0.0016	7.27986			1.66046	0.0330882		2.30837	403.727		0.49	0.0075	20000		6.95293	13.9		538.604
ALL1106	SJBALL030370		SJC-DS-1009	0.0778856	4.7685			20000	0.0480139		9.63544	238.162				1060.48		29.7603	0.740831	0.025	161.087
ALL1109	SJBALL030379		SJC-DS-1009	1.63543	4.71805			10.4727	0.0151475		10.2761	171.227		6.99164	0.0756967	20000		570.783	200	0.025	786.652
ALL1110	SJBALL030384		SJC-DS-1009	0.0016	47.9455			20000	0.9418		8.81896	964.29		19.5867	0.0075	20000		2000	0.14608	0.456191	709.662
ALL1111	SJTALL030390		SJC-DS-1009	0.0016	21.3331				0.211814			354.557		16.2791	1006					0.112322	1232.34
ALL1112	SJBALL030404		SJC-DS-1009	20	51.1455			20000	0.204496		20.4297	5876		24.7224	1006	20000		99.0661	0.110668	0.100106	255.61
ALL1113	SJBALL030413		SJC-DS-1009	0.679966	3.17684	47.904		1354.57	0.0308495		10.554	886.593		2.79434	0.0835713	20000		0.0663771	0.0330762	0.025	1001.11
ALL1114	SJBALL030414		SJC-DS-1009	0.328669	5.82994	64.7248		0.05	0.0976298		2.16046	319.671		4.24719	0.0075	20000		2000	200	0.025	577.654
ALL1116	SJBALL030434		SJC-DS-1009	0.0016	32.4709	20000		20000	0.267443		25.119	486.923		4.23396	0.0075	20000		2000	0.943054	0.0731302	736.26
ALL1119	SJBALL030463		SJC-DS-1009	0.0016	11.5587			20000	0.0103558		17.7501	45.9		1.8363	0.0475744			2000	0.205333	0.025	546.275
ALL1121	SJBALL030474		SJC-DS-1009	0.0016	5.57735	20000		1040.91	0.0514503		5.03668	477.2		3.04127	0.0075	20000		2000	0.752873	0.025	359.074
ALL1122	SJBALL030475		SJC-DS-1009			1.43431		0.05			1.72957					20000		2000	0.152296
ALL1125	SJBALL030491		SJC-DS-1009									435.166			0.143395
ALL1126	SJTALL030493		SJC-DS-1009	20	10.907	20000		0.05	0.13903		2.63997	5876		3.83092		20000		2.15385	3.46522	0.482797	398.997
ALL1127	SJTALL030494		SJC-DS-1009	20	5.69594				0.100389			990.86		4.01505	6.40747					16.6144
ALL1132	SJBALL030520		SJC-DS-1009	0.0016	11.2186	4976.1		20000	0.0474762		17.8167	306.351		8.64548	0.0527637	20000		2000	2.70919	0.25286	1557.64
ALL1133	SJBALL030535		SJC-DS-1009	20	19.2877	690.816		20000	0.264748		15.6647	814.769		55.2544	219.124	9324.91		2000	14.4999	0.54161	2076.78
ALL1135	SJTALL030527		SJC-DS-1009	0.728795	8.2589	20000		2413.82	0.0655065		11.8768	843.831		3.46915	0.0458278	20000		14.0039	200	8.68313	228.461
ALL1139	SJBALL030541		SJC-DS-1009	0.0016	4.3258	20000		20000	0.0491248		22.6205	1385.85		6.95347	0.096261	20000		801.432	200	0.238559	491.92
ALL1140	SJBALL030543		SJC-DS-1009	1.58738	212.182	0.05		39.1887	0.251887		4.98627	166.483		3.637	0.0075			719.196	2.97601	0.656286	210.423
ALL1141	SJBALL030563		SJC-DS-1009	1.77314	9.46117	1785		1443.71	0.0486365		7.10922	1388.13		7.56865	0.0171658	6800.09		17.8573	0.0005	0.145454	355.619
ALL1142	SJBALL030569		SJC-DS-1009	0.0016	4.05663	20000		2579.61	0.0254472		1.63825	5876		3.22616	0.0430395	5932.8		0.0151096	0.0005	0.025	101.046
ALL1143	SJBALL030568		SJC-DS-1009	0.0016	71.8224	2.89231		20000	0.0371906		7.76098	505.256		3.93091	0.288826	5767.54		214.163	0.0005	0.025	245.139
ALL1144	SJBALL030574		SJC-DS-1009	0.0016	745.058	0.979665		4808.93	0.384315		6.45391	142.236		2.78585	0.0075	8866.39		0.005	0.0005	0.025	389.163
ALL1146	SJBALL030588		SJC-DS-1009	0.0016	143.424	726.355		20000	0.887057		9.07417	856.392		16.345	0.0946291	20000		2000	0.212541	1.01162	1366.12
ALL1148	SJBALL030607		SJC-DS-1009	0.0016	18.5776	0.445209		20000			9.68764	296.972			0.0388035	5029.95		141.126	0.0005	0.025
ALL1152	SJBALL030644		SJC-DS-1009	0.0016	11.0689	1.17612			0.246576		0.78125	289.019		3.79779	0.0241415			0.005	0.0005	11.5792	1399.65
ALL1155	SJBALL030659		SJC-DS-1009	4.37546	12.5992	0.242228		2.1736	1.05106		3.24864	1258.18			1006	139.282		0.112719	0.0733802	0.257748	658.238
ALL1156	SJBALL030662		SJC-DS-1009	0.287776	4.2689	5.43025		135.233	0.147288		3.79043	245.282			1006	55.7717		0.956018	0.0005	108.34
ALL1157	SJBALL030675		SJC-DS-1009	20	4.99823			12.6489	3.47955		2.12324	1452.15		7.67303	1006	3611.04		1.27433	0.0005		5337.93
ALL1158	SJTALL030684		SJC-DS-1009	0.0016								1063.92			1006					0.025
ALL1159	SJBALL030685		SJC-DS-1009	0.816256	16.2456	18.2957		20000	0.144402		13.6915	715.145		17.5109	0.0526682	20000		2000	0.403461	0.235019	2948.22
ALL1160	SJBALL030700		SJC-DS-1009	0.416761	13.2278	57.4339		3184.18	0.00941079		17.9108	437.601		5.22379	0.32028	20000		2000	45.1284	0.025	943.91
ALL1161	SJBALL030713		SJC-DS-1009	0.0016	4.12315	20000		20000	0.0359349		5.77592	469.322	44.6216		0.0075	20000		289.662	0.0005	9.19496	535.417
ALL1164	SJBALL030724		SJC-DS-1009	0.0016	7.46887	1765.05		20000	0.012728		16.6354	125.941	15.7209		0.0479712	20000		2000	4.08622	0.025	956.834
ALL1165	SJBALL030726		SJC-DS-1009	0.0016	1.49699	641.294		20000	0.0185417		11.6229	397.828	70.3893		0.0255172	20000		2000	0.852172	0.0504497	1780.32
ALL1166	SJBALL030734		SJC-DS-1009	0.0016	12.3231	23.7162		0.05	0.032475		0.78125	431.623	12.6254		1006	20000		8.31693	10.4503	0.025	522.457
ALL1167	SJBALL030755		SJC-DS-1009	0.78768	51.0376	20000		20000	0.166331		17.1191	750.928	160		0.052787	20000		2000	1.42163	0.025	1642.9
ALL1169	SJBALL030762		SJC-DS-1009	1.2285	12.2925	66.7115		2219.37	0.0443115		11.709	371.152	19.5543		0.0075	20000		657.121	3.46998	0.025	1565
ALL1172	SJBALL030772		SJC-DS-1009	0.0463663	11.258	14.4388		2552.72	0.0308186		4.53669	689.305	57.4562		0.150432	20000		0.005	0.0005	0.025	543.459
ALL1173	SJBALL030786		SJC-DS-1009	0.0016	5.91438	1.59006		20000	0.0328574		15.0469	326.783	160		0.0818568	20000		2000	1.05658	0.197204	2143.61
ALL1176	SJBALL030816		SJC-DS-1009	0.251771	9.3461	20000		20000	0.0501767		13.6762	1503.22	160		0.0837622	20000		308.682	0.129042	0.382811	1356.99
ALL1177	SJBALL030821		SJC-DS-1009	0.0016	32.4529	2.87366		1059.16	0.816383		5.86146	45.9	2.29417		0.0840671	20000		11.539	0.0005	3.32965	724.438
ALL1178	SJBALL030822		SJC-DS-1009	0.0016	3.19571			20000	0.0313619		9.22237	731.607	160		0.0875161			2000	0.722299	0.140971	633.66
ALL1181	SJBALL030853		SJC-DS-1009	0.0016	4.01594	20000		20000	0.0125081		22.4238	1520.5	70.4513		1006	20000		53.4595	1.73762	0.025	1581.74
ALL1182	SJBALL030865		SJC-DS-1009	1.61943	4.70165	20000		3409.36	0.00492903		12.4715		160			20000		2000	0.195077	0.292938	1094.72
ALL1187	SJTALL030880		SJC-DS-1009	0.443737	25.0511			6234.47	0.182351		14.5512	5876	62.0992		1006			2000	0.580495	0.835136	1333.67
ALL1188	SJBALL030887		SJC-DS-1009	1.88837	88.9355	20000		724.835	0.259292		10.2693	1235.08	71.901		166.569	20000		0.840095	0.220189	0.16275	679.809
ALL1189	SJBALL030900		SJC-DS-1009	0.233128	7.22115	9.91208		2647.28	0.0484332		8.5023	1001.89	160		0.0762523	20000		10.5806	0.0229187	0.025	1256.4
ALL1191	SJBALL030906		SJC-DS-1009	0.327274	8.86505	761.765		20000	0.112133		13.1488	1372.32	160		0.0745263	20000		2000	0.583929	0.806538	4914.44
ALL1192	SJTALL030933		SJC-DS-1009	20	6.87947	20000		0.05	0.128446		0.78125	516.244	160		10.2951	20000		1.34847	200	108.34	1871.53
ALL1193	SJTALL030916		SJC-DS-1009	0.0634446				9614.32							1006					22.4815
ALL1194	SJBALL030923		SJC-DS-1009	20	16.7529	0.156654		0.692471	0.363392		3.19902	5876	46.9571		1006	8558.62		1.6292	9.81974	108.34	1705.1
ALL1195	SJBALL030927		SJC-DS-1009									490.869			0.10203
ALL1196	SJBALL030946		SJC-DS-1009	0.0016	4.66363	11.5666		20000	0.684041		10.0837	559.004	160		0.0171841	20000		4.10645	0.0005	0.848625	600.087
ALL1198	SJBALL030971		SJC-DS-1009	2.76916	19.1363	22.4288		20000	0.676389		7.75209				1006	20000		10.4387	0.104558		784.376
ALL1199	SJBALL030975		SJC-DS-1009	0.42548	4.57125	96.1496		17.6655	0.00815269		3.69338	394.819	39.7404		0.0075	20000		1.61767	0.61675	0.025	368.205
ALL120	SJBALL152											461.25
ALL1201	SJBALL030984		SJC-DS-1009	0.50327				20000			12.9559	390.151			0.0846858			15.6602	0.0005	3.86507
ALL1205	SJBALL030994		SJC-DS-1009	0.0100493	8.99905	0.567201		941.979	0.0298115		7.58713	354.33	160		0.114015	20000		0.659699	0.0005	0.025	676.962
ALL1206	SJBALL031006		SJC-DS-1009	0.0016	7.86994	12.6792		20000	0.0449326		8.45359	553.158	160		0.0075	20000		26.195	0.0388682	0.517254	594.688
ALL1207	SJTALL031014		SJC-DS-1009	0.0016	22.3762			2007.8	0.298797		10.4622	260.251	160		111.565	20000		2000	0.0875708	19.0313	1412.34
ALL1211	SJBALL031036		SJC-DS-1009	0.0016	78.3315	20000		68.5017	0.224577		5.06231	463.029	160		1.11594	20000		32.0405	0.102739	0.108258	464.225
ALL1212	SJBALL031044		SJC-DS-1009	1.01144	21.4173				0.0015			680.007	44.2352		1006					0.025	620.98
ALL1213	SJBALL031057		SJC-DS-1009	0.0016	62.6514	20000		20000	0.100619		5.47586	211.542	160		0.0760297	20000		8.10685	0.00537129	0.201597	655.663
ALL1214	SJBALL031052		SJC-DS-1009		230.947	1.69069		7377.09	0.133758		2.96055					9514.54		0.005	0.00437449
ALL1217	SJBALL031069		SJC-DS-1009	0.0417692	29.2262	20000		20000	0.052032		14.8255	45.9	10.9123		0.0075	20000		2000	2.1456	0.877527	561.019
ALL1218	SJBALL031074		SJC-DS-1009	0.0138939	15.7613	215.36		4381.21	0.0831173		14.8415		35.0798		4.52251	717.201		2.67104	7.16613	0.025	250.665
ALL1220	SJBALL031073		SJC-DS-1009	0.0016	4.27766	26.8211		3624.09	0.050204		6.43358	174.037	160			20000		0.005	0.0005	0.025	188.798
ALL1221	SJBALL031099		SJC-DS-1009									103.242			0.101187
ALL1222	SJTALL031107		SJC-DS-1009			6.28024		7866.18			5.19045					103.756		0.005	0.020355
ALL1223	SJBALL031115		SJC-DS-1009	0.0016	12.9429	20000		20000	0.0504479		13.1775	530.412	69.3616		0.0412298	20000		2000	0.0005	0.140256	1204.5
ALL1226	SJBALL031123		SJC-DS-1009	0.0016	55.4727	0.237682		1870.02	0.172046		5.49272	222.818	160		0.0680372	20000		0.005	0.0005	44.7204	133.657
ALL1227	SJBALL031134		SJC-DS-1009	0.0016	31.3738			9076.48	0.0907119		12.369	240.867	5.41427		100.247	20000		10.2393	1.8396	0.025	750.545
ALL1228	SJBALL031149		SJC-DS-1009	0.409315	9.5662			20000	0.117148		11.1641	391.889	39.1442		0.0917623			86.6948		0.025	119.859
ALL1229	SJBALL031144		SJC-DS-1009			9.21755		61.0977			0.78125					20000		0.005	0.0005
ALL1230	SJBALL031152					11.8532		97.091			9.053					20000		2000	8.37278
ALL1234	SJBALL031180		SJC-DS-1009	0.0016				20000			15.3549	332.485			0.0426208			83.7022		108.34
ALL1237	SJBALL031221		SJC-DS-1009	0.0016				3507.62			5.38059	231.572	77.3036		0.0188784			554.399	0.683186	0.145044
ALL124	SJETV013	EGAS00001003266								0.00280429		1535.8					33.8148
ALL1240	SJBALL031255		SJC-DS-1009	20				18.4765			2.43759	5876	160		1006			0.121945	0.0005	14.611
ALL1241	SJBALL031260		SJC-DS-1009	4.93195				5923.14			11.6878	1179.69			1006			2000	0.610266	1.10385
ALL1242	SJBALL031266		SJC-DS-1009	0.0016	71.7867	34.7578		4419.83	0.0427519		7.70002	45.9	160		0.0585474	20000		2000	0.0390527	0.235548	708.274
ALL1243	SJBALL031267		SJC-DS-1009	20								5876			1006
ALL1244	SJBALL031268		SJC-DS-1009	0.0016				124.513			11.0145	169.803			0.0203917			1.59357	0.013021	0.025
ALL1246	SJBALL031281		SJC-DS-1009	20	15.8934	26.0089		20000	0.141134		5.57351	936.847	39.3898		1006	20000		19.9533	0.0005	0.025	995.786
ALL1249	SJBALL031289		SJC-DS-1009	0.0016	62.4378	25.2395		2151.57	0.360559		16.2825	231.248	33.5087		0.0916089	20000		34.2839	0.355131	0.29166	974.367
ALL1250	SJBALL031303		SJC-DS-1009	0.0016	39.7695	12.5774			0.0338011		0.78125	179.574	160		0.0913626	20000		31.8044	0.0005	0.025	335.907
ALL1251	SJTALL031315		SJC-DS-1009		41.747			20000	0.159113			5876	27.2293		1006						5492.36
ALL1255	SJBALL031342		SJC-DS-1009	0.0354217	10.3006	12.9061		5.22037	0.0234978		4.65104	342.024	15.201		0.0075	5238.84		0.472641	0.428981	0.025	334.588
ALL1256	SJBALL031352		SJC-DS-1009	0.0016	13.7274	104.608		685.205	0.0786091		11.1838	596.081	160		0.0932878	20000		3.34842	0.740312	17.4383	524.233
ALL1258	SJBALL031393		SJC-DS-1009	0.0100757	302.986				0.501042			1583.7	160		0.112667					8.31773	5089.8
ALL1259	SJBALL031408		SJC-DS-1009	0.5532	7.52765			944.105	0.110294		8.23298	336.508	160		1006				4.52233	0.025	891.82
ALL1260	SJBALL031416		SJC-DS-1009	7.18227	7.26377	994.278		1208.1	0.164858		21.1957	1326.91	53.5894		6.72561	20000		46.6018	1.6563	0.025	610.011
ALL1263	SJBALL031467		SJC-DS-1009	0.223716				20000			17.4057	560.133			78.1072			459.74		0.135352
ALL1264	SJTALL031474		SJC-DS-1009	0.0016	498.695			5795.45	0.398921		14.4743	286.428	15.3994		0.124949			2000	0.00634523	0.404587	494.638
ALL1265	SJBALL031488		SJC-DS-1009			57.1123		2939.43			7.05171					20000		0.005	0.150346
ALL1266	SJTALL031481		SJC-DS-1007	0.0016	120.34				0.136666			147.768	11.3803		0.110873					0.821285	1199.64
ALL1268	SJBALL031520		SJC-DS-1007	0.0016	228.916	0.05		261.834	0.494501		8.40146	391.137	160		0.0256789	20000		0.417143	0.0005	0.153232	191.138
ALL127	SJTALL070	EGAS00001006336		0.0914163			0.0410121			0.208717					4.92203		31.0849			0.775716
ALL1271	SJBALL031536		SJC-DS-1009			57.3598		0.05			12.1034					20000		0.005	0.0005
ALL1272	SJBALL031535		SJC-DS-1007	0.0016	80.873	4.25796		20000	0.254078		15.0929	465.751	160		0.131953	20000		2000	0.004257	0.147987	2212.72
ALL1273	SJBALL031555		SJC-DS-1009	1.043	283.847	11.8763		6011.76	0.123919		6.26123	847.698	160		1006	20000		2000	0.0005	0.102301	1328.18
ALL128	SJTALL071	EGAS00001006336		0.564847			0.0268256			23.2		1309.38			1006		16.2778			2.50573
ALL1283	SJBALL031589		SJC-DS-1009			0.05		20000			26.6115							175.913	0.0005
ALL1284	SJBALL031599		SJC-DS-1009	0.0016	20.2937	3194.63		20000	0.239263		21.2679	320.656	160		0.0956548	80.3172		2000	0.0063574	0.401513	8280.59
ALL1285	SJBALL031612		SJC-DS-1009					20000
ALL1286	SJBALL031613		SJC-DS-1009			11.9146		20000			13.7853							0.005	0.0005
ALL1287	SJBALL031622		SJC-DS-1009			10.5204		1052.16			6.50114							24.4534	0.187001
ALL1288	SJTALL031625		SJC-DS-1009					2337.61			13.0039							2000	0.471506
ALL1291	SJBALL031633		SJC-DS-1009	9.14721	18.9125	20000		7201.38	0.082858		23.4041	376.462	160		0.115708			2000	0.223124	0.0734405	132.225
ALL1294	SJBALL031678		SJC-DS-1009	1.29114	55.2849	34.8015		0.541287	0.0928641		2.13246	2036.6	36.3738		3.98642			22.8001	0.0005	0.0247307	127.804
ALL1295	SJBALL031685		SJC-DS-1009			57.0806		3943.28			11.1889							2000	0.0005
ALL1296	SJBALL031683		SJC-DS-1009	0.206481	125.39	20000		20000	0.115884		23.099	1993.55	78.5624		0.161861			2000	2.50967	0.208867	1274.28
ALL1297	SJBALL031713		SJC-DS-1009	0.0505435	31.8241				0.145717			519.484	7.19247		470.031					108.34	539.607
ALL1299	SJBALL031720		SJC-DS-1009	0.0016	13.5034	115.836		20000	0.739486		21.8138	1751.66	160		180.432			4.80133	1.15907	108.34	503.866
ALL13	SJE2A031			0.0016						0.0129121							4.675			0.025
ALL1301	SJBALL031729		SJC-DS-1007	0.0016	2000				0.396916			177.794	20.1712		0.0075					0.110495	538.881
ALL1303	SJBALL031749		SJC-DS-1009					15.6168			5.4824
ALL1306	SJBALL031771		SJC-DS-1009			189.142		1352.78			18.2057							2000	0.0005
ALL1307	SJBALL031768		SJC-DS-1009	20	16.6447	139.212		20000	0.120314		25.6221	1901	68.453		0.104216			2000	0.0005	0.120793	1156.23
ALL1308	SJBALL031772		SJC-DS-1009	20	21.6242				0.375778			5876	93.0673		0.345193					0.409249	1287.15
ALL1310	SJBALL031797		SJC-DS-1009	0.387848	7.98486	2938.98		20000	0.167139		14.0233	1395.65	118.552		0.0568438			2000	0.0005	0.30403	959.967
ALL1314	SJBALL031823		SJC-DS-1009	0.0016	55.2387				0.0192634			471.196	40.6472		0.0412454					0.0537202	150.339
ALL1315	SJTALL031832		SJC-DS-1009	0.0016	20.8757				0.114217			1382.37	14.745		265.668					0.0377437	461.059
ALL1317	SJBALL031838		SJC-DS-1009	0.0699234	14.0192				0.102137			261.296	124.458		0.0481623					0.0204914	144.934
ALL1318	SJBALL031834		SJC-DS-1007	0.0016	26.3425				0.038585			878.822	61.3317		0.0180533					0.15785	1416.16
ALL1319	SJBALL031852		SJC-DS-1009	0.0016								5876			0.0785684					2.50651
ALL1322	SJBALL031862		SJC-DS-1009	0.0016	150.897	20000		8827.09	0.182694		10.5906	1147.46	120.555		0.191452			2000	0.441297	0.245555	996.145
ALL1325	SJTALL031907		SJC-DS-1007			20000		0.05			3.03462							337.999	200
ALL1326	SJBALL031873		SJC-DS-1007	20	935.913	92.6397		20000	2.1784		14.9225	5876	160		0.16833			22.4385	0.0005	0.136962	1143.74
ALL1329	SJBALL031885		SJC-DS-1009	0.558738	17.2321				0.0307711			277.332	6.14454		0.379056					0.673782	390.384
ALL1334	SJBALL031963		SJC-DS-1009	0.358295	103.428	20000		20000	0.117224		21.7595	315.831	169.367		0.0075			2000	2.75996	0.582466	1804.11
ALL1336	SJBALL031921		SJC-DS-1009	0.596775	36.8236	7107.4		20000	0.258289		25.8177	376.317	85.3517		0.0970552			78.6265	1.45626	0.667009	240.429
ALL1337	SJBALL031931		SJC-DS-1009	1.96987	188.988	17.7405		0.05	0.0878954		10.532	782.285	4.63913		6.84991			2000	5.79472	0.0532452	641.606
ALL1338	SJBALL031934		SJC-DS-1009	20	38.4741	0.05		2.65289	0.00924377		16.2529		43.6582		0.718105			2000	9.86907	0.024145	52.404
ALL134	SJE2A003	EGAS00001003266	SJC-DS-1009	0.000346412			0.0124307			0.00614244					0.0075		4.675			0.025
ALL1341	SJBALL031942		SJC-DS-1009	1.25063	17.7987	20000		20000	0.296996		3.72612	5876	158.121		1.99969			2000	3.66436	0.547585	1614.34
ALL1343	SJBALL032009			0.0016	10.6852				0.294725			604.066	160		8.61849					0.0648585	1066.32
ALL1348	SJBALL031996		SJC-DS-1009	1.35923																0.0962758
ALL1349	SJBALL031997		SJC-DS-1009	0.531077											0.0075					0.0203333
ALL1350	SJBALL032003			0.0016	14.2871				0.159991			1468.94	154.485		130.171					1.16463	1227.35
ALL1355	SJBALL032014		SJC-DS-1009	0.636572											0.0535852					0.0507332
ALL1356	SJBALL032020		SJC-DS-1009	0.0016	12.7312				0.0523182			359.121	160		0.940264					0.00989427	128.087
ALL1357	SJBALL032023		SJC-DS-1009	0.0016	15.4128				0.137579			344.082	163.703		0.128177					0.469379	503.247
ALL1359	SJBALL032032		SJC-DS-1009	0.0016	6.18737				0.0161439			164.745	102.414		0.0338765					0.0712855	634.16
ALL136	SJHYPO110	EGAS00001003266		0.320226			0.0158626			0.0523952					0.0075		4.675			3.42834
ALL1360	SJBALL032036		SJC-DS-1009	0.0016	18.3214				0.0329046			267.089	46.544		0.0075					0.264286	926.736
ALL1362	SJBALL032035		SJC-DS-1009	0.0016											0.568824					0.0266012
ALL1363	SJTALL032041		SJC-DS-1009	0.498942	118.186				0.66701			812.917	29.861		0.347039					1.13641	1846.12
ALL1365	SJBALL032045		SJC-DS-1009	0.0016									58.8585		0.104469					0.0183364
ALL1367	SJTALL032051		SJC-DS-1007	0.391019	143.558	20000		85.3096	0.303898		16.4397	249.226	13.9253		0.0989905			2000	200	0.0938786	1761.18
ALL1368	SJBALL032049		SJC-DS-1009	20		20000		20000			20.6594	166.766			0.214218			2000	11.5778	1.34135
ALL1369	SJBALL032081		SJC-DS-1009	20	55.4086	20000		6438.46	0.192146		12.4486	5876	175.868		17.0436			399.153	4.31137	0.452909
ALL1372	SJBALL032059		SJC-DS-1009	0.0016	50.1719							1130.69	26.2481		0.0209441					0.024031	1041.76
ALL1373	SJBALL032058			0.0016	19.1055	1691.52		3020.81	0.0846222		7.31364	1256.49	188.166		0.0075			2000	0.785071	1.10002	1640.82
ALL1376	SJBALL032064		SJC-DS-1007	0.0016	106.955				0.334884			1091.92	160		0.0398141					108.34	362.918
ALL1377	SJBALL032065		SJC-DS-1009	0.0016	35.3096	9700.05		3890.1	0.136398		19.3436	2581.06	112.835		0.0298598			2000	4.56096	0.575049	963.785
ALL1379	SJBALL032079		SJC-DS-1009	0.0016	81.4928				0.155855			160.481	17.8405		0.0323837					0.0222857	0.5
ALL138	SJTALL072	EGAS00001006336		2.09644						23.2		114.573					20.271			1.07059
ALL1380	SJBALL032078		SJC-DS-1009	0.0016	174.887	10.4384		2136.85	0.0470181		11.2743	271.03	56.5777		0.0345872			2000	8.50045	8.77288	935.955
ALL1382	SJBALL032083		SJC-DS-1009	0.0016	455.768	20000		20000	0.087694		19.4788	2908.74	160		0.0944283			2000	0.537596	0.595142	994.174
ALL1384	SJBALL032086		SJC-DS-1009	0.0016	226.125				0.113282			623.547	100.399		0.0293649					0.829793	560.773
ALL1386	SJBALL032093			0.402088	2000				0.0703878			341.598	78.3867		0.025101					0.303714	452.726
ALL1387	SJBALL032104		SJC-DS-1009	0.0016	551.114				0.257449			1030.61	160		0.0528418					2.61603	915.144
ALL1390	SJBALL032115		SJC-DS-1009	0.279767	217.082	20000		0.332858	0.132617		9.68203	335.256	108.493		0.0075			2000	7.50716	0.0391791	136.936
ALL1391	SJBALL032119		SJC-DS-1007	0.0016	106.2	478.948		7266.15	0.219907		6.99487	1572.1	160		52.4131			1.3584	0.369649	0.30855	898.257
ALL1392	SJBALL032114		SJC-DS-1007	20	39.7184								115.296		0.0355609			2000	1.78346	1.08063
ALL1393	SJBALL032116		SJC-DS-1009	0.747735	59.4226				0.275319			668.593	190.005		0.0420886					0.379064	927.289
ALL1395	SJTALL032132		SJC-DS-1009	20	974.396				1.51573			1352.86	160		1.58072					35.7514	1056.14
ALL1397	SJBALL032150			20									160		0.213986					0.0365849
ALL140	SJHYPER069	EGAS00001003266	SJC-DS-1009	0.844779			0.667047			0.0209153					0.0877831					1.55873
ALL1402	SJBALL032162		SJC-DS-1009	0.0016	27.2375				0.067341			45.9	80.4231		0.443293					0.00642775	993.397
ALL1403	SJBALL032176		SJC-DS-1009	0.0016	13.3794				0.257088			2810.51	160		455.787					0.327245	1174.21
ALL1405	SJBALL032207		SJC-DS-1009	0.0016	74.1014				0.195481			274.014	121.054		0.015888					0.291244	932.142
ALL1407	SJBALL032216		SJC-DS-1007	2.5142											78.2702					38.6987
ALL141	SJTALL073	EGAS00001006336					2.23518								0.0075					2.64374
ALL144	SJHYPO129			0.756029								358.611
ALL147	SJTALL041	EGAS00001006336		0.0556773			0.193773			1.39629		5876			181.619		84.0912			0.0860437
ALL15	SJE2A032	EGAS00001003266		20								5876			0.0075					3.14814
ALL155	SJMLL003	EGAS00001003266	SJC-DS-1009				1.52195			3.69509					1006					3.09035
ALL156	SJETV014	EGAS00001003266		0.234533			0.453337			0.249418		414.197			0.0611328		58.0865			5.51398
ALL157	SJETV057	EGAS00001003266		0.580082						0.0552211		436.239			0.126202		46.7427			2.33529
ALL158	SJHYPO112		SJC-DS-1009	0.0016						0.000175					1006
ALL16	SJETV102	EGAS00001003266		0.0016			7.26399			0.0441905		587.94			0.0491616		16.692			27.4456
ALL160	SJTALL075	EGAS00001006336		0.0016
ALL163	SJBALL197	EGAS00001003266		20						23.2					1006					108.34
ALL164	SJBALL198	EGAS00001000447		0.296698			82.2			0.165084		5876					598
ALL169	SJETV015	EGAS00001003266		20								5876
ALL171	SJPHALL010	EGAS00001003266	SJC-DS-1009	1.95703						0.0363726		5876			1006		21.0815
ALL173	SJBALL199	EGAS00001006336		20						0.0163595		152.575					12.2879
ALL175	SJBALL011	EGAS00001000654		20						23.2		5876					598
ALL178	SJE2A007		SJC-DS-1009	20						0.00342212		171.307			1006		6.02314
ALL18	SJETV103	EGAS00001003266										45.9			0.0075		4.675
ALL182	SJMLL023	EGAS00001003266		0.0305875						0.0537374		133.737					5.21859
ALL183	SJETV004716		SJC-DS-1007	0.192938						0.0587217		86.7203
ALL185	SJETV017	EGAS00001006336		0.35093						23.2		5876					41.7054
ALL19	SJDOWN014	EGAS00001003266		0.0016			0.133885			0.00381504		45.9			0.0708069		9.39063			0.025
ALL198	SJBALL012	EGAS00001003266	SJC-DS-1009	0.159455						0.0665767		5876					48.5969
ALL199	SJETV019	EGAS00001006336		0.0016						23.2		5876					4.675
ALL202	SJERG021	EGAS00001003266								0.000164503					1006
ALL209	SJHYPO115	EGAS00001003266								0.0121158							598
ALL21	SJETV104	EGAS00001006336								0.0277981		5876			0.173407		46.3515			0.341116
ALL212	SJETV109	EGAS00001003266								0.0667221		5876
ALL213	SJPHALL006	EGAS00001003266	SJC-DS-1009	20						4.67536							40.396
ALL216	SJBALL200	EGAS00001006336		0.331419						0.00157711		162.461					14.15
ALL218	SJTALL084	EGAS00001006336													1006					0.677772
ALL220	SJHYPO141									23.2		5876			1006		46.1495			0.11864
ALL222	SJHYPO142	EGAS00001003266								0.0148066		388.56			0.0075		48.1438			0.025
ALL224	SJTALL079	EGAS00001006336		0.00194439			0.0163094			0.0113152		63.9479			1006		9.66307			0.0819825
ALL231	SJBALL202	EGAS00001003266		0.273342						0.0431635		5876
ALL238	SJTALL037	EGAS00001006336		20						0.00478917		32.7672					21.0554
ALL24	SJBALL111									0.149864		294.564					11.0847
ALL241	SJHYPER141	EGAS00001003266										1706.17					102.331
ALL243	SJTALL087	EGAS00001006336		0.0016								275.554								0.025
ALL244	SJHYPER017	EGAS00001003266										5876
ALL247	SJETV110	EGAS00001003266		0.244035			1.69801			0.00402967					0.0440873					5.07769
ALL25	SJHYPER137	EGAS00001003266		0.0016			1.32103			0.0877002		1155.13			5.75423		19.5739			0.297176
ALL251	SJBALL114	EGAS00001003266								23.2					1006
ALL257	SJHYPER018		SJC-DS-1009	0.0016						0.00951683					0.119687		2.42176			0.0522535
ALL258	SJHYPER143	EGAS00001003266								23.2		5876			383.051		43.4149
ALL260	SJBALL115	EGAS00001003266								0.00815012		148.772			0.0075
ALL261	SJHYPO128			0.00143577								456.015
ALL264	SJETV064			0.170093						0.0314347					1006		598			2.70652
ALL265	SJBALL205	EGAS00001003266		20						0.00149822		209.869			0.0075		6.22804			0.025
ALL267	SJETV021	EGAS00001003266		0.00539531			82.2			0.00617953		5876			0.0075		26.6167			0.339027
ALL270	SJETV022	EGAS00001003266	SJC-DS-1009							0.00448138		129.204			0.0075		18.1611			0.0307872
ALL271	SJE2A034			0.227813						0.00252848		424.036			0.0075		18.2707			0.0572208
ALL272	SJHYPER146	EGAS00001003266	SJC-DS-1009	0.373009						23.2		5876			57.3969		25.4527
ALL273	SJHYPO138									23.2		5876			1006		55.5813			0.181234
ALL274	SJTALL080	EGAS00001006336		0.0016											0.030914					0.417305
ALL279	SJBALL206									0.0393577		825.381					59.7282			108.34
ALL280	SJETV111	EGAS00001003266		0.0016			4.54348			0.0495952		1435.87			0.0236873		36.8761			0.89347
ALL282	SJBALL207	EGAS00001003266								0.0346376		1344.15			0.0075		37.7007
ALL283	SJBALL208	EGAS00001003266		0.00649452						23.2							51.7831			0.224885
ALL284	SJHYPER147	EGAS00001003266		0.24243			0.311749			0.00625525		367.712			0.0984194		37.5281			1.14192
ALL285	SJHYPER019	EGAS00001003266								0.308966		502.53					59.821
ALL286	SJPHALL008	EGAS00001003266	SJC-DS-1009									151.322					13.8754
ALL287	SJHYPER020		SJC-DS-1009							0.0129442		144.443					34.0122
ALL288	SJHYPO143	EGAS00001003266								0.521502		350.822			10.4698		10.9807
ALL291	SJETV024	EGAS00001003266	SJC-DS-1009	0.293182						23.2		1289.7			0.42921		37.1326			0.601584
ALL292	SJTALL023	EGAS00001006336													1006					0.162286
ALL293	SJHYPO122	EGAS00001003266								9.53241		421.391			1006		42.3367
ALL294	SJHYPER021	EGAS00001000654	SJC-DS-1009	0.0016			0.507254			0.0541699		271.51					53.164			0.194947
ALL295	SJBALL117	EGAS00001003266		0.0016			0.185593			0.0139308		429.844			0.0075		4.675			0.025
ALL298	SJETV066									0.00735578		532.867					26.1403
ALL299	SJETV025	EGAS00001003266	SJC-DS-1009	0.0583687						0.497581					0.0322856		14.8128			0.0819719
ALL301	SJE2A009	EGAS00001003266	SJC-DS-1009							0.0378096		277.524			0.0075
ALL302	SJHYPER087									23.2		5876			166.764		598			108.34
ALL304	SJETV113	EGAS00001003266		0.0016			0.596985			0.013743		670.029			0.0075		4.675			0.025
ALL305	SJETV067									0.0161189		450.913					21.4341
ALL307	SJE2A035	EGAS00001003266		0.0472703			0.122734			0.027053		117.429			0.0324564		4.675			0.025
ALL308	SJHYPER149									0.00763831					0.0924801		60.4532
ALL309	SJTALL081	EGAS00001006336		0.417172			3.22576		0.0194688	0.487191		1303.85			1006		81.5769			0.395765
ALL311	SJETV026	EGAS00001003266	SJC-DS-1009							0.0322166		478.995					35.8255
ALL312	SJETV027	EGAS00001003266	SJC-DS-1009							0.00474101		575.878					49.1103
ALL313	SJHYPER150	EGAS00001003266	SJC-DS-1009	0.0016			0.63932			0.000763882		336.387			0.0075		21.7043			0.025
ALL314	SJETV068	EGAS00001003266	SJC-DS-1009							23.2		1800.31			0.132282		55.7826			0.342052
ALL315	SJTALL040	EGAS00001006336		0.0016					7.1			225.796			0.0075					0.025
ALL316	SJHYPER022	EGAS00001003266	SJC-DS-1009	0.0936366						0.00363184		232.248			0.0075		109.975			0.705821
ALL317	SJETV028	EGAS00001003266	SJC-DS-1009							0.020613		898.138			0.0075		35.6335			0.188572
ALL318	SJHYPER023	EGAS00001003266	SJC-DS-1009							0.179812					0.0697733		15.2128
ALL321	SJBALL210	EGAS00001003266								23.2		923.788			1006		67.3528
ALL322	SJHYPO123	EGAS00001000654		0.0016						23.2		468.749			1006		11.9504			0.025
ALL325	SJBALL118	EGAS00001003266					0.908023			0.0256924		174.392			0.0649286		17.9904			0.476297
ALL327	SJETV069	EGAS00001003266	SJC-DS-1009							0.00366201		413.168					4.675
ALL328	SJTALL222			20			82.2			0.59291		1554.23			0.53509		51.754			108.34
ALL329	SJETV070	EGAS00001003266	SJC-DS-1009							0.01222		600.357			0.0075		21.9536
ALL330	SJHYPER090									23.2		425.92					11.4866
ALL331	SJBALL079	EGAS00001003266								23.2					196.932					11.4368
ALL332	SJHYPO145	EGAS00001003266		0.379767			0.557147			0.173926		908.874			1.08058		54.2529			7.26131
ALL335	SJHYPER091	EGAS00001003266	SJC-DS-1009	0.200943						23.2		423.002					21.1359			0.311674
ALL339	SJE2A036			0.00859666			0.337613			0.00246815		185.314			0.0894239		4.675			0.025
ALL340	SJETV114			0.144151			7.29083			0.00517205		718.301			0.0075		20.2924			0.640739
ALL342	SJTALL005		SJC-DS-1009	0.0016								495.93			1006					0.911921
ALL347	SJHYPER094	EGAS00001003266								23.2					1006		18.6021			0.313649
ALL349	SJBALL081	EGAS00001003266								0.172564		1191.82			0.473885		30.7305
ALL350	SJTALL217			0.0149424					0.186648			611.527			1006		38.1869			0.208134
ALL353	SJBALL082	EGAS00001003266								0.00383389		142.693			0.0075		4.675
ALL355	SJERG022	EGAS00001003266		0.152512			2.58937			0.000425121		381.386			0.057295		21.5969			0.025
ALL356	SJBALL119	EGAS00001003266		0.0016			0.898516			0.017458		358.807			0.251153		27.5641			0.025
ALL358	SJTALL024	EGAS00001006336		0.0016					0.100523			45.9			0.0075		4.675			0.025
ALL359	SJERG013	EGAS00001006336								0.000974806		407.352			0.0075		59.4641
ALL361	SJHYPER153	EGAS00001003266		0.0764123			0.187446			0.025283		316.136			1006		15.1441			0.9126
ALL362	SJHYPER096	EGAS00001003266								0.0308283		314.83			0.0428777		16.1353			0.0506338
ALL364	SJTALL025	EGAS00001006336		0.323872								171.524			9.3151					0.025
ALL365	SJBALL083	EGAS00001000654								0.0033642		137.537			0.0075		26.7108
ALL368	SJTALL026	EGAS00001006336		0.00481351								111.449			0.0723876					0.0830347
ALL370	SJHYPO124	EGAS00001003266	SJC-DS-1009							23.2		5876			0.377269		17.9506			0.025
ALL371	SJHYPER098	EGAS00001003266	SJC-DS-1009							0.205148		5876					4.675
ALL372	SJE2A024	EGAS00001003266	SJC-DS-1009							0.00495925		158.625
ALL373	SJTALL027	EGAS00001006336		0.0210275								189.1			0.0521788
ALL374	SJTALL002		SJC-DS-1009	0.0016					0.0640448			1198.63			1006		29.5696			0.383333
ALL377	SJETV075	EGAS00001003266	SJC-DS-1009									527.393					15.2233
ALL378	SJETV076	EGAS00001003266	SJC-DS-1009							0.0361611		967.975			0.0924282		20.838
ALL380	SJMLL029	EGAS00001006336								0.00727879		390.696			0.11327		45.9555
ALL381	SJETV077	EGAS00001003266	SJC-DS-1009							0.00837184		264.836			0.00106871		27.1441
ALL388	SJETV079	EGAS00001003266	SJC-DS-1009							23.2		1367.88					40.8349
ALL389	SJETV080									0.0514251		756.278					27.8216
ALL390	SJBALL087	EGAS00001003266								23.2		1005.59			1006		73.8502
ALL391	SJHYPER100	EGAS00001003266	SJC-DS-1009	0.0016						0.0293855		657.991			0.0975974		32.8738			14.0592
ALL394	SJBALL089									0.0174837					0.0288991		121.119			0.227689
ALL395	SJBALL090	EGAS00001003266		0.254076						0.361698		301.864			0.483439		22.8896
ALL396	SJHYPER101									23.2		605.939			1006		49.2816
ALL397	SJETV081			0.0841695						0.0276912		256.782			0.103266		22.0385			43.7469
ALL399	SJHYPER102	EGAS00001003266	SJC-DS-1009							23.2					76.2479		11.3663			13.857
ALL403	SJDOWN010	EGAS00001003266		20			5.5653			0.0532907		503.635			0.115399		50.5986			0.569232
ALL406	SJERG014	EGAS00001003266	SJC-DS-1009	20			8.49747			0.325611		5876			0.539173		85.8904			0.135674
ALL408	SJETV082	EGAS00001003266	SJC-DS-1009	0.0016			9.5888			0.0451361		5876			0.131017		38.3809			0.922417
ALL409	SJDOWN012			0.069166			24.2751			0.0221066		290.332			0.0617097		13.379			31.9199
ALL411	SJETV084	EGAS00001003266	SJC-DS-1009	0.0016			0.356701			0.0146689		174.647			0.0432741		16.8591			0.2789
ALL413	SJTALL029	EGAS00001006336																		108.34
ALL415	SJETV085	EGAS00001003266	SJC-DS-1009	0.0016			0.470665			0.00340249		315			0.0075		16.0113			0.025
ALL416	SJTALL030		SJC-DS-1009	0.0016			0.02			0.00518486		45.9			0.0075		4.675			0.025
ALL418	SJETV087						1.10993			0.0398362		353.831			0.0900913		41.3761			0.19563
ALL419	SJHYPER103	EGAS00001003266	SJC-DS-1009	0.0016			0.932265			0.0323685					0.0423426		21.2841			0.025
ALL420	SJBALL092	EGAS00001003266		0.0016			1.42201					628.149			1006		13.9203			0.823521
ALL422	SJETV088		SJC-DS-1009	20			1.15729													0.263727
ALL423	SJBALL160			1.58436			0.3839			23.2		1862.12			64.5549		41.2682			10.6283
ALL424	SJHYPER104			20			2.75698			23.2		5876					206.248			0.0579075
ALL425	SJTALL031			0.0016								100.343								0.0652241
ALL428	SJE2A025	EGAS00001003266	SJC-DS-1009	0.716286			1.70483			0.0924865					0.0075		17.2006			0.025
ALL429	SJHYPER106			0.116843			0.374424			23.2					0.0190598		17.4189			2.57069
ALL431	SJHYPER108	EGAS00001003266	SJC-DS-1009	0.849989			1.37329			0.0320356		210.922			0.100921		25.1702			0.166525
ALL434	SJHYPER111	EGAS00001003266	SJC-DS-1009	0.177035			0.556219			0.00741983		927.514			0.529638		20.9004			0.709485
ALL435	SJETV090			0.072763			0.929062			0.00178871		477.284			0.0075		20.7447			11.8751
ALL436	SJPHALL023			0.1257			0.806221			0.00698735		604.595			0.152136		27.5807			1.21228
ALL437	SJTALL032	EGAS00001006336		0.247038			0.696931		0.145818	0.0735207		386.176			6.78461		19.8992			3.74463
ALL438	SJHYPER112	EGAS00001003266	SJC-DS-1009	0.0016			1.09526			0.00782708		593.461			0.0889144		33.6525			0.171793
ALL439	SJE2A026			0.0016			0.123967			0.00225156		217.094			0.0173201		4.675			0.025
ALL441	SJBALL224	EGAS00001000447		0.12971											2.41522		56.2589			0.025
ALL442	SJHYPER113	EGAS00001003266	SJC-DS-1009	0.104198			0.262038			0.00405652		261.604			0.0817535		15.3095			0.764324
ALL443	SJHYPER114	EGAS00001003266	SJC-DS-1009									729.599					54.5106
ALL445	SJTALL033	EGAS00001006336		0.0016			1.78405		0.128406	0.00295445		206.251			0.769999		12.8347			30.8189
ALL446	SJTALL034			0.0221566								45.9			0.0646291					0.025
ALL449	SJETV093	EGAS00001003266	SJC-DS-1009	0.0016			8.51442			0.00794825		690.615			0.0850074		27.7781			1.5921
ALL451	SJBALL094	EGAS00001003266		0.0016			0.714321			0.00312781		189.219			0.099894		56.0276			0.025
ALL452	SJHYPER116	EGAS00001003266	SJC-DS-1009	0.308121			1.41824			23.2		1692.44			1006		41.4285			20.698
ALL453	SJBALL095									0.00328561		528.749			0.106839		36.2063			0.398113
ALL455	SJBALL097	EGAS00001006336		0.288169			1.18475			0.0019373		877.315			0.0151586		23.0224			0.0709228
ALL459	SJETV095	EGAS00001003266	SJC-DS-1009	0.0016			2.67014			0.00161089		173.821			0.0075		4.675			0.378525
ALL460	SJHYPER119	EGAS00001003266	SJC-DS-1009	0.0016			1.12215			0.0237346		494.856			0.0772113		22.148			0.810493
ALL461	SJERG015			20			1.15916			0.00222586		794.079			0.0075		31.1287			0.025
ALL462	SJTALL010			0.094846			1.852			0.00895096		448.337			0.173744		53.3894			0.931169
ALL463	SJBALL099			1.7751			2.01249			0.000175		483.532			0.104604		59.7443			0.996065
ALL466	SJERG016	EGAS00001003266	SJC-DS-1009	0.0449035			0.812423			0.00159667		337.006			0.147531		19.0357			0.981361
ALL467	SJHYPER120	EGAS00001000654		0.0749887			1.76416			0.00588357		537.469			0.07364		40.5143			0.760947
ALL468	SJMLL032			20			1.75899					763.028			1006		44.7274			108.34
ALL469	SJHYPER121	EGAS00001003266	SJC-DS-1009	20			82.2			23.2		412.543			1006		73.1697			108.34
ALL470	SJHYPER122						0.59193					523.758					598
ALL471	SJMLL004		SJC-DS-1009	20						0.0663702		1090.66			0.0075		72.1304			0.151053
ALL472	SJETV096	EGAS00001003266	SJC-DS-1009	0.0016			1.47661			0.0321351		668.24			0.0075		30.4365			0.025
ALL475	SJHYPER123	EGAS00001003266	SJC-DS-1009	0.0016			0.83125			0.212169		1577.04			1006		85.1754			17.556
ALL476	SJTALL035	EGAS00001006336		20			7.07996			23.2		809.752			1006		29.569			13.2537
ALL479	SJTALL220														1006
ALL481	SJPHALL003	EGAS00001003266	SJC-DS-1009	0.685484			1.19176			0.178701		541.41			0.0563965		29.9958			0.0749163
ALL482	SJBALL102	EGAS00001003266	SJC-DS-1009	20			1.71463			0.0631701		820.974			0.0529133		96.0378			0.0835211
ALL486	SJHYPER126	EGAS00001003266	SJC-DS-1009	20			4.09177			0.00241748					0.100671		598			0.204273
ALL490	SJBALL104	EGAS00001003266													1006
ALL494	SJE2A030	EGAS00001001952		0.0389827			1.08771			0.00103148		457.581			0.00587554		37.7058			0.121495
ALL496	SJHYPER021922			0.0016			0.434041			0.00254603		264.58			0.0519285		12.3312			0.14642
ALL497	SJBALL021983						9.19574			0.005653		269.954			0.031662		4.675			0.359965
ALL498	SJHYPER021984	EGAS00001003266		0.0016			0.905416			0.0623013		374.757			1006		16.29			0.14856
ALL5	SJERG019	EGAS00001001952								0.0123879		516.001			0.0872037		43.6325
ALL500	SJMLL005	EGAS00001003266	SJC-DS-1009	0.859386			3.74787			0.0174416					0.0828953					0.229435
ALL502	SJBALL021924	EGAS00001003266		0.518675			0.630874			23.2		5876			1006		17.0923			108.34
ALL504	SJTALL021902	EGAS00001005084		0.238449			11.1945		0.147179	0.00403963		203.052					12.9784			0.0961914
ALL508	SJBALL215	EGAS00001001923	SJC-DS-1009	2.30676			2.85798			0.000874506		5876			0.00480449		20.9511			0.117006
ALL510	SJTALL021903	EGAS00001004739		20					7.1	23.2					1006
ALL511	SJHYPO147	EGAS00001000654	SJC-DS-1009				13.5423			23.2		527.958			1006		34.9262
ALL513	SJETV021990	EGAS00001003266		0.0016			2.06139			0.00252376		563.957			0.0092881		18.3382			0.649462
ALL514	SJHYPO021991	EGAS00001003266		20			82.2			0.00952933		5876			0.0391696
ALL515	SJTALL21904	EGAS00001005084													1006
ALL516	SJINF022	EGAS00001003266	SJC-DS-1009	0.40697			0.816548			23.2		5876			1006		34.9683
ALL517	SJBALL021992	EGAS00001003266		0.516005						23.2					1006
ALL518	SJBALL218	EGAS00001001952	SJC-DS-1009				82.2								0.531667
ALL520	SJETV21993	EGAS00001003266		0.0016			82.2			23.2		5876			1006		598
ALL523	SJHYPER021996	EGAS00001003266					82.2
ALL525	SJETV021997	EGAS00001003266		0.0016			29.4881			0.469278					0.0181243		25.239			0.0622364
ALL526	SJETV21926	EGAS00001006336										314.053
ALL527	SJTALL21905			0.0016			0.376389		0.842424			249.406			0.0825161		25.2128			7.30625
ALL529	SJHYPER021998	EGAS00001006336													1006
ALL530	SJHYPER021999	EGAS00001003266					0.44392			0.00242726		522.493			0.0075					0.18866
ALL532	SJHYPER022001	EGAS00001004739		20						23.2							598
ALL533	SJBALL022002	EGAS00001003266					1.52279			0.0287595		1789.25			0.0075		57.8762			0.025
ALL534	SJETV021927	EGAS00001003266		0.0016						0.11075		425.424			0.0876935		14.9179			1.71203
ALL536	SJHYPER021928	EGAS00001003266		20			82.2			23.2		5876			1006		598			108.34
ALL538	SJHYPER022003	EGAS00001003266		0.0016			3.54668			23.2		631.838			1006		74.5674			22.6591
ALL539	SJHYPER21929									23.2		5876			0.226578		42.0262			40.1628
ALL540	SJTALL21908	EGAS00001004739		0.0016					0.0015
ALL541	SJE2A062	EGAS00001003266		0.496368			4.22327			23.2		5876					36.7416
ALL542	SJBALL022047	EGAS00001005084		0.448059			2.62009			0.0308276		175.542			0.0075		13.0391			3.53881
ALL543	SJETV022004	EGAS00001003266										5876			0.125638		12.6115			0.11874
ALL544	SJE2A063	EGAS00001003266		0.190189			0.636064			0.150131					0.0153926
ALL549	SJBALL021931			20			21.2319			0.129353		1316.28			0.0075		26.0685			1.17127
ALL551	SJE2A064			0.142695						0.114303		601.863			0.0075		4.675			0.025
ALL553	SJHYPER021933	EGAS00001004739								0.0237536		2314.18			0.0075		37.2342
ALL555	SJHYPER021934	EGAS00001003266		0.0016			3.73095			0.181693		206.685			0.104868		16.0917			0.025
ALL556	SJTALL021910	EGAS00001005084					0.225637		1.22751	10.8322										108.34
ALL557	SJHYPER021935	EGAS00001003266		20			0.616286			23.2		957.356			365.639		34.6788			0.287573
ALL558	SJPHALL026	EGAS00001000447	SJC-DS-1009	0.357135			0.0811714								0.0075		4.675			0.025
ALL560	SJBALL227	EGAS00001001952	SJC-DS-1009	0.340152			0.15817			0.0180923		170.035			0.0075		10.7461			0.025
ALL561	SJHYPER022008	EGAS00001003266					82.2			23.2					1006
ALL562	SJETV021936			0.0016			12.5342			0.670984		5876			0.10289		598			34.4541
ALL564	SJETV022010	EGAS00001003266					0.944362			0.0940214		150.396			0.0602589		4.675			0.186418
ALL565	SJTALL021911	EGAS00001005084					0.02		0.0495368			45.9			4.9772					0.1715
ALL566	SJETV021937	EGAS00001003266		0.0016			1.25103			0.440494		45.9			0.047273		4.675			51.8289
ALL568	SJTALL021912	EGAS00001005084		20			20.2328		0.445289	23.2		5876			1006					3.20585
ALL572	SJBALL230	EGAS00001001923	SJC-DS-1009	20											1006		598			108.34
ALL581	SJBALL021941	EGAS00001003266		0.0016			3.87835			0.0834044		180.98			0.0229625		14.9143
ALL582	SJETV021942	EGAS00001003266					82.2			0.0212465		108.945			0.0687279		13.462
ALL584	SJETV022015	EGAS00001003266		0.0016			4.38501			0.338967		1533.57			0.127867		33.9138			13.2928
ALL585	SJBALL021944	EGAS00001003266		20			0.326363			0.0208269
ALL587	SJETV021945	EGAS00001003266		0.0016			2.93123			0.00551946					1006		107.314			0.835991
ALL588	SJHYPER022016	EGAS00001003266		0.0319737			3.69857			0.60811							31.6083
ALL589	SJTALL021916	EGAS00001005084		0.361215			0.229998		0.211464	0.000449558		96.9722			0.0881162		4.675			8.67471
ALL590	SJTALL011	EGAS00001005084	SJC-DS-1009	20					7.1			5876			1006		598			108.34
ALL591	SJE2A065	EGAS00001003266								0.028831		139.204					4.675
ALL592	SJINF074	EGAS00001003266	SJC-DS-1009	0.45225			0.454468			0.0352035		157.624			0.0075		4.675			0.0678599
ALL593	SJHYPER022017	EGAS00001003266		0.0016			5.01282					1832.31			1006		51.7008			20.1342
ALL595	SJETV022018	EGAS00001004739		0.0016			5.39446					367.007			0.0075					0.0884909
ALL597	SJHYPER227	EGAS00001003266	SJC-DS-1009	20			82.2			23.2		5876			1006		598			108.34
ALL598	SJBALL022020	EGAS00001003266		20						23.2		5876			1006		598			108.34
ALL599	SJETV022049	EGAS00001003266								0.0238026		216.451			0.0075		26.8303			108.34
ALL6	SJMLL033	EGAS00001001952		20			1.56562			23.2		1037.47			3.51653					10.8757
ALL600	SJBALL021947	EGAS00001003266					2.40429			0.37834					0.344195					108.34
ALL601	SJETV021948	EGAS00001003266		0.395662						0.356908		315.1			0.0990371		22.4366			3.91744
ALL603	SJETV022022	EGAS00001004739		0.0016			24.8549			0.0958383		128.318			0.0075		15.4257			0.245618
ALL605	SJTALL021917	EGAS00001005084		0.016951			2.4511		0.0103278	3.39416		45.9			0.122048		4.675			0.702427
ALL606	SJTALL021918	EGAS00001005084		0.00427452			0.02		0.0968619	0.0256116		5876			0.0174496		4.675			0.963497
ALL607	SJPHALL027	EGAS00001003266	SJC-DS-1009									269.994
ALL608	SJETV021949	EGAS00001003266		0.0815647			2.45803			0.190126		597.663			0.0799259		36.903			2.08131
ALL610	SJTALL012	EGAS00001005084	SJC-DS-1009	0.0835141			3.60945		0.27472	23.2					1006		40.9094			108.34
ALL611	SJTALL021919	EGAS00001005084		0.00373144			0.42452		0.00866504	0.155616		45.9			0.015093		21.2783			0.111285
ALL612	SJETV022023	EGAS00001003266		0.191802			1.85138			0.0446747		435.018			0.0220973		20.7317			0.241874
ALL613	SJHYPER021950	EGAS00001003266		20			82.2			23.2		567.754			1006		31.604			108.34
ALL614	SJHYPER021951	EGAS00001005084		0.424069			1.27321			0.180799		273.274			0.0884068		20.0051			0.154665
ALL615	SJETV021952	EGAS00001003266		0.221439			12.4026			23.2		1595.36			1006		21.8832			0.279216
ALL616	SJETV021953	EGAS00001003266		0.0356148			9.13395			0.16646		2801.69			0.0075		14.7035			0.557287
ALL618	SJTALL021920	EGAS00001005084		20			82.2		0.0185243	23.2		363.966			0.101246		23.8531			2.44573
ALL620	SJETV21956	EGAS00001003266		0.232519			5.20233			0.0760212					0.0445952		29.2564			8.25326
ALL622	SJBALL010	EGAS00001001952	SJC-DS-1009	0.459957			4.89538			23.2		5876			1006		598
ALL624	SJBALL021958	EGAS00001005084		20			3.69852			2.54953		481.278					30.0207
ALL625	SJMLL008	EGAS00001005084	SJC-DS-1009	0.0016			0.460151		0.091248	23.2		129.585					4.675			108.34
ALL627	SJTALL022054	EGAS00001004739																		0.0598978
ALL630	SJBALL021960	EGAS00001003266		0.0372726			19.187			0.189533		623.208			0.0527921		23.3471			1.77776
ALL631	SJHYPO022024	EGAS00001003266		3.57711			0.6532			1.66845		837.243			0.436625		52.1772			0.116612
ALL633	SJETV22026	EGAS00001003266		0.0016			0.591674			0.827195		375.73			0.149268		16.2845			0.0812725
ALL635	SJBALL113	EGAS00001001952		20						0.0469074		425.882			1006		19.3239			0.15426
ALL637	SJHYPER022027	EGAS00001003266		5.26872			1.70564			0.616399		560.457			0.533566		22.8809			7.17129
ALL638	SJMLL22028	EGAS00001004739		20			1.18239			0.00156546										0.101438
ALL641	SJTALL022056	EGAS00001005084								23.2		270.939					4.675
ALL642	SJBALL022029	EGAS00001004739		1.02983								208.858			0.0075		15.6103
ALL643	SJBALL022051	EGAS00001003266					0.212197			0.21058		45.9			1.49586		4.675
ALL645	SJMLL022031	EGAS00001003266		0.0016			0.97853			0.011472		217.423			0.0075		11.4283			0.15051
ALL646	SJTALL22057	EGAS00001004739		0.0016			0.499821		0.274527	23.2		196.799			1006		12.6921			0.539301
ALL647	SJMLL009	EGAS00001003266	SJC-DS-1009	0.0016			0.174898			0.028338		164.318			0.0153628		4.675			0.025
ALL648	SJINF075	EGAS00001003266	SJC-DS-1009							23.2					257.027		19.4279			0.025
ALL649	SJHYPER022032	EGAS00001003266								0.0274815					0.0702948
ALL650	SJBALL247	EGAS00001000654	SJC-DS-1009	0.215552			11.796					408.959			1006		85.5927			108.34
ALL652	SJETV021963	EGAS00001003266		20			2.547					45.9					36.7543
ALL653	SJBALL21964	EGAS00001003266		0.196643			1.2796			0.31781		177.077			1006		23.025			0.234351
ALL654	SJTALL022058	EGAS00001005084		0.0647987			2.71068		0.171538			45.9			1006		28.3986			108.34
ALL655	SJBALL022052	EGAS00001003266		0.841935			7.68159			23.2		5876			0.118878		10.8009			108.34
ALL658	SJBALL022035	EGAS00001003266		0.444006			2.73979			0.0446554		233.362			0.084042		17.1775			0.319315
ALL659	SJHYPER21965	EGAS00001006336										428.132					19.1794
ALL660	SJHYPER021966	EGAS00001004739		20			2.1797			0.511114		699.324			0.119949		23.6915			0.150064
ALL661	SJETV021967	EGAS00001003266		0.0016			2.65375			23.2					26.4916		23.5211			1.3815
ALL662	SJBALL21968	EGAS00001003266		20			82.2			23.2		5876			1006		598			108.34
ALL664	SJETV021969	EGAS00001003266		2.50092			4.29764			23.2					0.134444		37.7633			0.224891
ALL669	SJHYPER022039	EGAS00001005084		0.0016			1.16745			3.71029					0.0637631		11.2857			0.0768354
ALL671	SJTALL022060	EGAS00001005084															84.0054
ALL672	SJBALL255	EGAS00001000654	SJC-DS-1009	0.0016			2.50468			1.60901					0.111279		17.9497			0.120048
ALL674	SJBALL21971						2.67963			0.222088					0.101766		25.486			0.025
ALL675	SJETV021972	EGAS00001003266		0.0016			2.85155			0.913346					0.0801045		23.8371			25.8886
ALL676	SJBALL021973	EGAS00001003266		20			8.85146								1006		128.617			0.130027
ALL679	SJTALL022062	EGAS00001005084		2.16355					0.019078	0.022448					0.0759939		27.4142			0.440765
ALL681	SJTALL022063	EGAS00001005084					82.2
ALL682	SJETV021977	EGAS00001003266		0.0016						0.0789716		254.222			0.09479		4.675			1.6169
ALL684	SJBALL21978											5876					31.9431			108.34
ALL686	SJTALL22064	EGAS00001004739		0.0182868			19.8774		0.338484			118.154					20.2768
ALL687	SJETV022041	EGAS00001004739		0.194892			2.96244			0.00845665		352.425			0.0075		14.8779			0.382167
ALL688	SJTALL022065	EGAS00001005084					82.2		0.434883
ALL690	SJTALL022066	EGAS00001005084		20			14.9205		0.304235	23.2		536.495			1006		18.778			108.34
ALL691	SJETV021980	EGAS00001003266		1.83004			3.8864					5876					39.5349			7.85518
ALL692	SJE2A067	EGAS00001003266		0.167514			0.119929			0.0347573		45.9			0.0799685		4.675			0.025
ALL693	SJETV021981	EGAS00001003266		20			0.02					1300.1			0.479007		33.272			108.34
ALL695	SJHYPO21982	EGAS00001003266		20			4.57989										598			108.34
ALL696	SJINF22043	EGAS00001003266		20			0.211131			0.0158396		348.922			0.0718274		22.9833			0.025
ALL697	SJBALL018291	EGAS00001006336		1.4824			0.279308					241.56
ALL698	SJBALL018292	EGAS00001006336		20			82.2			23.2		5876			1006		598			108.34
ALL699	SJHYPER018293	EGAS00001006336		20			82.2			23.2		5876			1006		64.0317
ALL7	SJBALL211	EGAS00001003266		0.0016						0.00389249		780.712			0.066147		69.7037			0.025
ALL700	SJMLL010	EGAS00001003266	SJC-DS-1009	0.0328336			2.6171								1006		4.675			0.152064
ALL701	SJALL040042	EGAS00001005084								0.336387					0.0075		15.3563
ALL703	SJALL040043	EGAS00001004739										217.86					136.005
ALL704	SJALL040044	EGAS00001004739		0.0016			0.323141			0.197704		95.9182			0.0958614		4.675			0.025
ALL705	SJETV040045	EGAS00001006336		0.0016			7.10652			0.0150253		246.97			0.0075		12.1605			2.08574
ALL706	SJE2A068	EGAS00001006336		20			0.337349			0.000175		45.9			0.0266484		13.0444			0.196036
ALL708	SJHYPER022425	EGAS00001006336		0.337863			5.46954			0.436005		623.887			0.348991		31.4337			108.34
ALL709	SJALL022645			20			82.2			2.83329		222.099			1006		14.28			108.34
ALL710	SJBALL040046	EGAS00001006336		0.129641			1.44785			1.48277		157.724			0.898064		4.675			0.100869
ALL711	SJBALL040048	EGAS00001004739		0.0016			11.8277			23.2		1192.73			298.391		9.63995			0.0581924
ALL713	SJALL040049	EGAS00001005084		0.11683			0.185504			0.577618		2590.47			0.074856		4.675			0.025
ALL714	SJTALL018294	EGAS00001006336		0.0322095			82.2		7.1	1.02351		242.97			1006		14.8296			108.34
ALL715	SJALL040050	EGAS00001005084		0.345931			0.639178			23.2		218.149			1006		12.4452			3.91235
ALL718	SJALL003226	EGAS00001005084		0.0016			4.81146	0.05	0.126041	23.2		45.9					4.675			0.506427
ALL719	SJHYPER018295	EGAS00001004739										5876					598
ALL720	SJHYPER018296	EGAS00001004739		20			3.44283			23.2		536.885			1006		4.675			0.025
ALL721	SJHYPER022429	EGAS00001004739		0.0016			4.93493										9.548
ALL722	SJALL048318	EGAS00001005084		20			3.28699		0.762739	23.2
ALL723	SJALL058377	EGAS00001005084					82.2		0.307238	23.2
ALL724	SJALL018297	EGAS00001006336								0.467649		402.778			0.0424699		12.5663
ALL725	SJE2A069	EGAS00001006336		2.14094								45.9			0.0075					0.477998
ALL726	SJTALL018298	EGAS00001006336		0.170624			1.95851		0.0725296	0.894692		285.316			0.120096		4.675			4.5714
ALL727	SJBALL018299	EGAS00001006336		20			6.70133			23.2		5876					598			108.34
ALL728	SJALL040051	EGAS00001004739										424.069					10.7829
ALL729	SJPHALL018300	EGAS00001006336		20			3.15358			23.2		1095.59			1006		30.539			0.253129
ALL731	SJALL040052	EGAS00001004739								0.317298		536.524					18.7479
ALL732	SJALL048319	EGAS00001006336		0.374209			1.23928			0.138435		831.213			0.0878269		21.2381			0.0585557
ALL733	SJHYPER018301	EGAS00001006336		20			82.2			0.609022		5876					35.6105			108.34
ALL734	SJALL048320	EGAS00001004739								0.184397		169.909			0.19571		4.675			0.025
ALL737	SJALL018302	EGAS00001006336		20			38.343			23.2		943.226			1006		19.1006			0.025
ALL738	SJBALL018303	EGAS00001006336		0.216398			0.789935			0.059547		189.139			0.0822563		11.4097			0.025
ALL739	SJALL018304	EGAS00001004739		20			1.05123								1006
ALL740	SJBALL018305	EGAS00001006336		0.0166449			0.02			0.0128395					0.0075		4.675			0.025
ALL741	SJHYPER018306	EGAS00001006336					0.131298										43.4182
ALL742	SJETV018307	EGAS00001006336		0.0016			0.196535			0.123771							9.92053			0.75776
ALL743	SJTALL018308	EGAS00001004739							0.0677679	0.060977							24.7099			11.2016
ALL744	SJALL048323	EGAS00001005084		0.270821			3.35254			0.0331513							22.9565			0.263164
ALL745	SJALL047510	EGAS00001005084		0.0016						0.00254956		100.692			0.110197		10.0009			0.0703124
ALL746	SJALL047511	EGAS00001005084		0.0016			5.35657			23.2		914.727			44.2012		23.5687			4.1997
ALL748	SJALL018311	EGAS00001004739										172.682
ALL749	SJALL040053	EGAS00001003266		20			3.26306			0.212332							17.8106			0.262029
ALL750	SJALL062147	EGAS00001005084		0.433164			2.26684			23.2		202.525					13.8207			0.103746
ALL751	SJALL040054	EGAS00001003266										1050.03					19.3001
ALL752	SJALL047512	EGAS00001005084		0.0016			0.660229			0.043328		119.648			0.0075		12.5603			0.025
ALL753	SJALL040055	EGAS00001003266		0.0016			0.745467			0.0433568		357.974			0.0075		19.4786			0.025
ALL754	SJALL040056	EGAS00001005084							0.0413471								99.1703
ALL755	SJALL040057	EGAS00001003266		0.116716			8.00907			0.0531609		417.666			0.0158252		12.6441			0.63066
ALL757	SJALL015715	EGAS00001006336		0.0016			3.55177		0.111101	5.13362		535.881			4.30236		115.874			4.43138
ALL758	SJALL040058	EGAS00001003266		0.0969833			9.59142										24.4172			0.14652
ALL759	SJALL047513	EGAS00001005084		0.135741			0.947805			0.156282		216.678			0.0882815		11.047			0.025
ALL761	SJALL040059	EGAS00001003266		0.0016			7.06493			0.0290605		5876			0.0075		16.0265			1.40304
ALL763	SJALL040060	EGAS00001003266		0.352082			1.1448			0.179385		287.987			0.076921		109.767			7.12413
ALL764	SJALL040061	EGAS00001003266		0.050474			0.923363			0.0886579		45.9			0.0571802		4.675			0.025
ALL768	SJALL040062	EGAS00001005084		0.631457			7.03604	0.133097	0.0182412	0.392278	5.14553	189.438	14.1352		0.300689		4.675		0.134822	1.99785
ALL769	SJALL040064	EGAS00001003266								3.30678		341.812			283.931		40.9093
ALL770	SJALL040063	EGAS00001003266		0.0016			3.53808			0.100013		408.758			0.0276652		16.1342			0.239513
ALL771	SJALL040065	EGAS00001003266		0.11893			0.0591418			23.2		45.9			8.99049		4.675
ALL772	SJALL040066	EGAS00001003266		0.400808			0.156631			0.0880867		284.385			0.0709796		10.2067			0.025
ALL773	SJALL047514	EGAS00001005084		0.58104			7.69975			0.0873827		454.587			0.0631217		4.675			0.0676458
ALL774	SJALL040067	EGAS00001003266		0.0016			0.246369			0.0139924		192.324			0.0075		4.675			0.025
ALL776	SJALL040068	EGAS00001003266		0.0016			2.16826			0.0244789		171.844			0.0075		10.0867			0.025
ALL777	SJALL040069	EGAS00001003266		0.124491			0.536298			0.317174		130.941			1006		4.675			0.123938
ALL778	SJALL040070	EGAS00001003266		0.193791			0.532406			23.2		167.464			1006		12.101			0.116289
ALL781	SJALL040071	EGAS00001005084		20		20000	18.2894	7493.67	0.0281691	0.295533	8.7022	5876	8.85014				49.3248	2000	12.404	2.18917	995.436
ALL782	SJALL040073	EGAS00001003266		0.0016			2.41059			0.0713726		45.9			0.0969273		10.4439			6.25933
ALL783	SJALL040072	EGAS00001003266		0.159643			0.348077			0.135039		344.504			0.127376		4.675			0.025
ALL784	SJALL040074	EGAS00001003266		0.0806416			2.76037			23.2		261.037			1006		16.3206			0.025
ALL785	SJALL048330	EGAS00001005084		20								1118.12			1006		32.3317			13.9892
ALL786	SJALL040075	EGAS00001005084		0.0133607			1.29411		0.00615127	0.117786		128.12			0.111633		10.2913			0.105312
ALL788	SJALL040076	EGAS00001003266		0.356576			1.53951			23.2							102.054			108.34
ALL791	SJALL040077	EGAS00001003266		0.0016			5.75355			0.324956		981.601			0.135275		25.7761			4.88593
ALL792	SJALL047515	EGAS00001005084		0.0016			0.790647			0.047731		214.808			0.0714651		16.7185			2.55711
ALL793	SJALL040078	EGAS00001003266		0.160083			1.50226			23.2		5876			0.148688		67.0294			12.5296
ALL794	SJALL047516	EGAS00001005084		0.340751			0.0767159			0.0242914		182.762			0.0075		9.51831			0.025
ALL797	SJALL040080	EGAS00001003266		20			6.7172			23.2		5876					123.046
ALL799	SJALL040081	EGAS00001003266		0.0016			5.64856			0.0295079		655.073			0.0075		25.4776			0.2279
ALL8	SJDOWN013	EGAS00001000654	SJC-DS-1009	0.982478			0.231226			0.28574		213.225			1.04094		4.675			0.025
ALL800	SJALL040082	EGAS00001003266		0.0016			1.23412			0.0728958		339.926			0.081593		15.5332			0.0526688
ALL801	SJALL060465	EGAS00001005084					0.875917								0.160037					0.025
ALL802	SJALL048337	EGAS00001005084		0.0016			1.00741			0.0812268		827.881					27.2691			0.159033
ALL803	SJALL040083	EGAS00001003266		0.256078			1.58889			23.2					1006		30.0523
ALL804	SJALL048338	EGAS00001005084		20			1.30307		0.258655	23.2		5876					75.7249			42.8588
ALL805	SJALL040085	EGAS00001003266		0.0016			0.412515			0.0401056		232.02			0.0075		24.9061			0.025
ALL806	SJBALL030893	EGAS00001004739	SJC-DS-1009							0.153496		45.9			0.0823057		4.675
ALL807	SJALL040086	EGAS00001003266		0.0016			1.13089			0.0128649		210.402			0.0075		9.35865			0.0545734
ALL808	SJALL040084	EGAS00001003266		0.0016			3.66361			23.2		977.335					21.6633			15.9949
ALL810	SJALL048340	EGAS00001005084		0.0016			0.773472		0.012382	0.150381		45.9					4.675			0.503678
ALL814	SJALL048342	EGAS00001005084		0.177237			2.95408			23.2		5876			1006		46.8812			0.443701
ALL815	SJALL040087	EGAS00001003266		0.209684			1.1701					222.481			1006		17.2379
ALL816	SJALL040088	EGAS00001003266		0.0016			0.416003			0.178837		154.854					14.2862			0.0501415
ALL817	SJALL048343	EGAS00001005084		0.122765			0.201356			0.0376292		137.149			0.0075		4.675			0.025
ALL819	SJALL048345	EGAS00001005084		20			15.9853		0.26348	23.2					1006		39.0751			4.5778
ALL821	SJALL040089	EGAS00001005084		0.0016			0.02			0.0252862		45.9			0.0075		4.675			0.025
ALL823	SJALL040090	EGAS00001003266		0.156259			1.97865			0.0694157		199.124			0.0587452		14.4247			1.19518
ALL824	SJALL040091	EGAS00001003266								0.231099		5876			0.0919048		25.2313
ALL827	SJALL040092	EGAS00001003266		0.206245			5.44635			23.2		5876					219.74			0.397806
ALL828	SJALL040093	EGAS00001003266		0.0507225			1.30376			0.0306149		247.562					17.015			0.475749
ALL829	SJALL040094	EGAS00001005084		20			82.2	0.221507	0.328074	23.2	5.11327		1.44864		1006		133.664	0.536414	200	108.34
ALL830	SJALL048349	EGAS00001004739		20						0.0198682
ALL831	SJALL040095	EGAS00001003266		0.0016			0.347354			0.292878		206.698			0.101483		4.675			0.025
ALL832	SJALL040096	EGAS00001004739		0.0016			0.513101			23.2		516.834			169.959		15.1059			0.256443
ALL833	SJALL040097	EGAS00001005084		0.0016			0.02		0.0189984	0.0612239		45.9			0.0372182		4.675			0.025
ALL834	SJALL040098	EGAS00001005084				16.7782	0.514691	1.11565	0.240521	23.2	2.78282		4.48851		1006	1019.29		1.51231	2.66936		841
ALL836	SJALL040099	EGAS00001003266		0.177404			9.74197			0.733502		2391.01			0.133746		49.1704
ALL837	SJALL040100	EGAS00001003266		0.0016			3.34495			23.2		490.981					27.6005			42.4809
ALL838	SJALL040101	EGAS00001003266								0.0704674		545.863			0.0966778		26.3976
ALL839	SJALL040102	EGAS00001003266										172.28					24.3797
ALL840	SJALL040103	EGAS00001003266		0.223762			0.516243			23.2		5876			1006		237.623			0.025
ALL841	SJALL040104	EGAS00001003266		0.0016			0.87752			0.0610732		169.237			0.0075		4.675			16.822
ALL842	SJALL048351	EGAS00001005084								0.0263609		256.02
ALL843	SJALL040105	EGAS00001004739								0.143216
ALL844	SJALL040106	EGAS00001003266		0.454508			4.42588			0.053644		430.609			0.0075		20.433			3.23669
ALL847	SJALL040107	EGAS00001003266								0.0889793		736.271			0.018445		71.3			108.34
ALL849	SJALL040108	EGAS00001005084		20			5.53062		0.0527039	23.2		456.572			1006		68.0717			108.34
ALL850	SJALL048354						1.12544
ALL851	SJALL040109	EGAS00001003266																		6.73468
ALL852	SJALL040110	EGAS00001003266		7.19057			2.70785			23.2		863.887			158.224		77.1826			108.34
ALL853	SJALL040111	EGAS00001003266		0.0016			1.84956			0.0352281		627.855			0.0075		18.4831			0.273923
ALL855	SJALL046304	EGAS00001004739		0.0016			0.149495		0.0015	0.0632495		45.9					4.675			0.0901167
ALL856	SJALL048356	EGAS00001005084		0.0016			0.374298			0.161715		217.548					15.2401			0.212613
ALL858	SJALL040112	EGAS00001006336		0.530703			1.34008			0.706901		605.929					69.1119			0.107756
ALL859	SJALL040113	EGAS00001003266										2421.48					598
ALL861	SJALL048359	EGAS00001006336		0.0016			0.121553		0.0164854	0.319327		45.9			0.0981881		4.675			0.025
ALL862	SJALL040114	EGAS00001003266		0.188025			1.16351			0.0522166		653.363					20.22			0.025
ALL863	SJALL040115	EGAS00001003266		1.4871			3.56037			23.2		5876			1006		105.66			0.141419
ALL865	SJALL040116	EGAS00001003266		0.703462			7.16737			0.0815284		318.619			0.0788267		61.1807			108.34
ALL867	SJALL040117	EGAS00001003266		0.0016			0.717459			0.0428844		152.085			0.0075		4.675			0.0505586
ALL869	SJALL040118	EGAS00001003266		5.28137			8.7486			0.317927		761.413					38.5925			1.92437
ALL870	SJALL040119	EGAS00001003266		20			1.79846			23.2							254.446			0.450755
ALL871	SJBALL014876	EGAS00001003266		0.739819			0.903714			23.2		721.174			0.733134		27.4115			0.025
ALL872	SJALL062148	EGAS00001005084		20			1.70014			0.511296		5876					63.5611			0.220651
ALL873	SJALL048362									23.2		361.061					16.032
ALL874	SJALL048363	EGAS00001004739								0.000175
ALL875	SJALL048364	EGAS00001004739					82.2			23.2
ALL876	SJALL048365	EGAS00001004739					0.02			0.0286452							33.7701			0.025
ALL878	SJALL040120	EGAS00001003266		0.93108			7.86252			1.99653		1218.78			0.586226		41.0138			0.025
ALL879	SJALL048367	EGAS00001004739		0.244962								375.534			231.652					0.059922
ALL882	SJALL040121	EGAS00001005084		0.0150238			0.571724	1955.42	0.0317306	1.85708	4.85716	355.435	4.15004		0.18041		45.1994		11.2633
ALL884	SJALL048370	EGAS00001005084		20					7.1						1006					108.34
ALL885	SJALL040122	EGAS00001003266		20			10.0608			0.0450217					0.0227897		42.9366			0.077863
ALL886	SJALL040123	EGAS00001003266		0.0016			2.88954			0.0227154		330.488			0.0075		21.6855			4.54403
ALL887	SJALL040124	EGAS00001003266		0.00336108			4.18364			0.211236					0.103972		78.3418			16.1407
ALL888	SJALL048371	EGAS00001004739										125.716			0.131817		4.675			0.31533
ALL889	SJALL040125	EGAS00001003266										2678.15					35.7553
ALL890	SJALL040126	EGAS00001003266		0.00376292						23.2		1865.83			1006		39.6424			0.0882693
ALL891	SJALL040127	EGAS00001003266		0.0016			1.77172			0.0526516					0.0075		36.5181
ALL892	SJALL040128	EGAS00001003266		0.0016			2.45257			0.0592049		758.161			0.0994674		22.075			0.025
ALL893	SJALL040129	EGAS00001004739								0.149351		383.392					33.1238
ALL894	SJALL040130	EGAS00001003266		1.1387			0.534095			0.389485		1655.82			0.137441		72.624			0.185335
ALL896	SJALL040131	EGAS00001003266		0.0016			0.47414			0.0439568		284.823			0.0075		13.55			0.025
ALL898	SJALL040132	EGAS00001003266		1.10492			4.40864			0.0990622		1965.5			0.0207275		32.4815			0.217191
ALL899	SJALL040133	EGAS00001005084		0.0016			0.438843			0.0831105					0.0075		10.6144			0.025
ALL900	SJALL047517	EGAS00001005084		0.0016						0.0739065		179.34			0.0075		29.7371			108.34
ALL901	SJALL040135	EGAS00001003266		0.0016			4.40199			0.0255503		1101.57			0.0199613		12.7869			0.025
ALL902	SJALL040136	EGAS00001003266		0.0016			0.600624			0.181813		369.641			0.0906823		21.1192			0.025
ALL903	SJBALL030517	EGAS00001003266	SJC-DS-1009				4.00292			0.0573434		355.064			0.0075		27.8647			0.0812081
ALL907	SJALL048377	EGAS00001005084		1.81135			0.603419			23.2		984.89					4.675			0.025
ALL908	SJALL047518	EGAS00001005084		0.926612			0.984832			0.169301		312.989			0.0447248		16.5451			0.025
ALL910	SJALL047519	EGAS00001005084		0.0016			0.0486139			0.0438749		184.073			0.0075		4.675			0.025
ALL911	SJALL047520	EGAS00001005084		0.476189			5.40509			0.689725		1273.18			0.129442		24.6686			10.1935
ALL912	SJALL047521	EGAS00001005084		1.7993			1.09566			23.2		1108.81			1006		193.047			0.219281
ALL913	SJALL047522	EGAS00001005084		0.845445						0.545841		5876			0.180428		30.1298			0.025
ALL914	SJALL048378	EGAS00001005084		0.0016			0.602488		0.0357119	0.0332678		225.623			0.0075		4.675			1.83933
ALL915	SJALL047523	EGAS00001005084		0.0074685			6.41668			0.34577		2647.66			0.0456638		10.9661			0.947679
ALL916	SJALL048379	EGAS00001006336		0.0016			0.138455			0.344886		250.616			0.0370223		4.675			0.025
ALL917	SJALL048380	EGAS00001004739					6.64907
ALL918	SJALL048381	EGAS00001004739								23.2		749.692			2.80243		30.4696
ALL919	SJALL048382	EGAS00001004739								23.2		543.193					31.0093
ALL920	SJALL048383	EGAS00001005084		0.147455			0.146392		0.0284781	0.0951158		45.9			0.0679191		4.675			0.181596
ALL921	SJALL047524	EGAS00001005084		0.0016			5.23108			0.0142483		1176.49			0.0075		19.9047			0.025
ALL923	SJALL047525	EGAS00001005084		0.0016			0.02			0.0126776		141.41			0.0075		4.675			0.025
ALL924	SJALL047526	EGAS00001005084		0.0016			5.07493			0.221385		417.959			0.156746		18.1615			0.432047
ALL925	SJALL047527	EGAS00001005084		0.507645			31.9081			0.0989694		5876			0.0238727		56.6704			5.50618
ALL928	SJALL048385	EGAS00001005084		1.44751			3.19638								1.36351		154.109			2.35164
ALL933	SJALL048389	EGAS00001005084		0.0016			0.427643		0.0188011	0.0474074		173.86			0.0075		4.675			0.435527
ALL935	SJALL060468			0.0016						0.164328		1355.39					23.1801			13.8133
ALL937	SJALL048391	EGAS00001004739		0.0016			0.0661738		0.0205734	0.111626							4.675			0.190257
ALL938	SJALL048392	EGAS00001004739		0.0016						0.00833601		1481.72			0.483725		53.79			108.34
ALL939	SJALL047528	EGAS00001005084		0.238592			1.09678			0.173532		205.823			0.108648		52.8331			0.025
ALL940	SJALL047529	EGAS00001005084		0.0016			0.873653			0.0206409		373.587			0.0075		31.0417			0.025
ALL941	SJALL061922	EGAS00001005084		0.709318			2.58015			0.171836							44.0968			0.994408
ALL942	SJALL048393	EGAS00001005084		2.73406			3.48293			23.2					1006		28.871			0.025
ALL943	SJALL048394	EGAS00001004739					0.333393			0.0562233		399.316			0.121362		38.7441			0.025
ALL944	SJALL061923						26.2324			2.22163		5876					12.3438			0.176975
ALL945	SJALL047530	EGAS00001005084		1.11901			1.47023			0.105225		718.852			0.0802401		19.8741			0.025
ALL946	SJALL048395	EGAS00001005084		2.85817			1.71826			0.0473686		338.468					4.675			0.129723
ALL947	SJALL048396	EGAS00001004739		20																108.34
ALL949	SJALL048398	EGAS00001005084		0.0016			0.296206			0.0409602		149.049					4.675			0.025
ALL950	SJALL047531	EGAS00001005084		2.02474			0.569345			0.00138509		362.467			0.0615461		36.5084			0.025
ALL951	SJALL048399	EGAS00001005084		0.0016			0.723155			23.2		610.371					31.4226
ALL952	SJALL048400	EGAS00001004739								0.0603334		659.319			0.0075		22.096
ALL953	SJALL048401	EGAS00001004739							0.0300069	23.2					0.033674		20.8707			1.88586
ALL954	SJALL048402	EGAS00001004739					3.53054			23.2					1006
ALL955	SJALL048403	EGAS00001005084		1.41302			11.9113			23.2		5876					24.0468			0.025
ALL956	SJALL048404	EGAS00001005084		1.16463			0.491884			0.0380216		221.451					14.7286			0.025
ALL957	SJALL047532	EGAS00001005084		0.695175			2.73401			0.190156		239.806			0.104292		25.8747			0.025
ALL959	SJALL047533	EGAS00001005084		0.0016			2.65931			0.0781522		1761.89			0.0727937		56.4298			0.708541
ALL960	SJALL047534	EGAS00001005084		0.0016			9.41944			7.38993		2343.39			1.18227		45.2712			0.025
ALL961	SJBALL030572	EGAS00001005084	SJC-DS-1009	1.60166			0.952999			0.119174		5876			0.0935729		73.1605
ALL962	SJALL048407	EGAS00001006336					0.182102			0.0810204		257.06					53.3712			0.025
ALL963	SJALL048408	EGAS00001004739					1.73487			0.266215		2697.54			0.0762794		31.818			0.025
ALL964	SJALL048409	EGAS00001004739					0.331041			0.0736821		117.624			0.0742622		18.1091			0.025
ALL967	SJALL047535	EGAS00001005084		0.0016			21.1899			23.2		1386.4			1006		51.1666			108.34
ALL968	SJALL048411	EGAS00001005084		0.372405			0.707834		0.024172	0.323979		269.977			0.137611		9.5442			0.025
ALL969	SJALL047536	EGAS00001005084		2.86184			1.48545			0.160187		2049.56			0.0291987		26.2625			0.080784
ALL970	SJALL048412	EGAS00001006336								23.2		892.097					34.4247
ALL975	SJALL047537	EGAS00001005084		0.588095			0.446011			23.2		213.298			124.18		17.0398			0.025
ALL976	SJALL061926	EGAS00001005084		2.75252			0.319665			1.92817		275.512			4.50708		11.8671
ALL977	SJBALL030034	EGAS00001005084	SJC-DS-1009	0.0663967			1.20319			0.0220123		527.69			0.0075		28.8062			0.325913
ALL978	SJALL047538	EGAS00001005084		0.0016			2.29372			1.68014		1077.9			0.185181		55.629			0.467288
ALL979	SJALL048417	EGAS00001005084		0.136854						1.21511		1283.35			0.775062		23.9137
ALL980	SJBALL030045	EGAS00001005084	SJC-DS-1009	0.249396			0.582423			0.396561		223.267			0.0891924		20.0302			0.025
ALL981	SJBALL030036	EGAS00001005084	SJC-DS-1009				0.3285			23.2					1006		79.3616			108.34
ALL982	SJBALL030054	EGAS00001005084	SJC-DS-1009	1.44654			7.27724			23.2					1006		103.586
ALL983	SJBALL030042	EGAS00001005084	SJC-DS-1009	0.0016			0.164538			0.388784		299.57					12.8396
ALL984	SJALL048422											5876					49.9925
ALL985	SJBALL030040	EGAS00001005084	SJC-DS-1009	0.0016	0.49			20000		0.268918				16.71		20000	14.5406			0.025
ALL986	SJBALL030052	EGAS00001005084	SJC-DS-1009	8.80085			2.5163			23.2		1279.12					31.5109
ALL987	SJBALL030059	EGAS00001005084	SJC-DS-1009	0.861558			1.39209	20000		0.585744		299.695		6.97513	0.237411	20000	29.3446			0.207109
ALL988	SJALL047539	EGAS00001005084		0.865259			0.709833			23.2		623.142			73.9152		24.8627			17.552
ALL991	SJBALL030048	EGAS00001005084	SJC-DS-1009	0.208146			3.31581			0.0164503		1237.8			0.0075		21.7222			0.778972
ALL992	SJTALL030064	EGAS00001005084	SJC-DS-1009	0.282578			0.577241		0.0707412			410.193			1006		23.8065			1.22186
ALL994	SJTALL030071	EGAS00001005084	SJC-DS-1009	0.0016			0.02		0.00795924	0.0108925		45.9			0.0075		4.675			0.025
ALL995	SJALL048429	EGAS00001004739								1.94403		5876			1.23559		30.0561
ALL996	SJBALL030072	EGAS00001005084	SJC-DS-1009	0.0016			0.54771			0.0465285		488.328			0.0075		23.1456			0.156556
ALL997	SJBALL030095	EGAS00001005084	SJC-DS-1009	0.0016				20000		0.0171845		159.74		5.98297	0.0075		12.8634			0.025
ALL998	SJALL047540	EGAS00001005084		0.0016			0.0520247	20000		0.0294595		45.9			0.0156977		4.675			0.025
