# Supplementary material for: Pharmacotypes across the genomic landscape of pediatric acute lymphoblastic leukemia and impact on treatment response
Source: Nat Med. 2023 Jan 5;29(1):170–9. doi: 10.1038/s41591-022-02112-7 (PMC9873558; doi:10.1038/s41591-022-02112-7)
Supplement: Source Data Fig. 2 — Source data—numbers. [file 41591_2022_2112_MOESM4_ESM.xlsx]

## Sheet: Figure 2A source data
drug	ETV6-RUNX1 (N=190)	ETV6-RUNX1-like (N=14)	Hyperdiploid (N=178)	DUX4 (N=34)	PAX5alt (N=36)	TCF3-PBX1 (N=30)	ZNF384 (N=8)	T-ALL (N=113)	ETP (N=16)	BCR-ABL1 (N=21)	BCR-ABL1-like (N=13)	CRLF2 (N=21)	KMT2A (N=32)	iAMP21 (N=9)	MEF2D (N=9)	Near haploid (N=8)	B Other (N=59)
vincristine	0.273912	0.333129	0.251366	0	0	0	0.153858	0.330561	0.806494	0	0.125341	0.109906	0.203385	0.073424	0	0	0.172756
panobinostat	0.28895	0.408395	0.200744	0.245488	0.261133	0.0194638		0.275119		0.246136	0.317708	0.173164	0.236283	0.198328	0.41677	0.200503	0.166094
prednisolone	0.120775	0.120756	0.190666	0.209965	0.328393	0.00247921	1	0.360485	1	0.535743	1	0.266988	0.412332	0.120976	0.108127	0.628409	0.195805
thioguanine	0.242489	0.315141	0.305771	0.347108	0.336952	0	0.676484	0.122993	0.419341	0.272614	0.475657	0.330894	0.355375	0.672242	0.26005	0.129527	0.207833
bortezomib	0.382037	0.201868	0.382809	0.231727	0.29374	0.529765	0.428956	0.350019	0.616653	0.365429	0.427483	0.339553	0.438346	0.543624	0.638098	0.619865	0.504836
CHZ868	0.900884	0.346964	0.419918	0.593359	0.899751	0.5	0.470161	1		0.475009	0.504665	0.486752	0.767872	1	0.414767	0.292249	0.414936
daunorubicin	0.474473	0.483864	0.469417	0.509397	0.526941	0.393315	0.765699	0.496192	0.650239	0.477317	0.622834	0.391866	0.628151	0.454012	0.558263	0.355768	0.497416
ibrutinib	0.565763	0.393021	0.48639	0.539833	0.59696	0.526291	0.462146	0.334665	0.580028	0.0916149	0.508021	0.411367	0.599341	0.339188	0.506908	0.462476	0.594754
venetoclax	0.546091	0	0	0.491669	0.645909	0.786975	0.403872	0.814523	0.461585	0.778216	0.715534	0.526488	0.468559	0.594907	0.784574	0	0.322577
mercaptopurine	0.541181	0.554751	0.464336	0.608161	0.552731	0.232498	0.928455	0.288375	0.497872	0.543859	0.972106	0.482238	0.620475	0.792406	0.695479	0.466458	0.465778
cytarabine	0.601931	0.664164	0.463894	0.608466	0.530926	0.307579	0.778594	0.445053	0.756536	0.610571	0.548132	0.377348	0.476768	0.640188	0.488603	0.411935	0.592609
asparaginase	0	0.552687	0.162333	0.727838	0.562875	0.516801	0.736041	0.240455	0.458811	0.671185	0.751483	0.607436	0.773771	0.5	0.382081	0	0.611999
vorinostat	0.599459		0.547033	0.594844	0.589315	0.427304	0.578905	0.599603	0.64162	0.552334	0.558616	0.566684	0.607861	0.533346	0	0.477882	0.555579
dexamethasone	0.483031	0.477859	0.605046	0.473753	0.607621	0.441771	1	0.665426	0.893129	0.596256	0.905108	0.599077	0.573449	0.749585	0.346094	0.99057	0.607145
trametinib	1	0.198047	0.542241	0.665101	0.602054	1	0.603729	0.598842	1	0.89206	0.610754	0.686198	1	1	1	0.866149	0.726981
nelarabine	1		1	0.938286	0.890708	0.912625		0.747771	0.928913	0.733633	0.923134	0.880209	1	0.951158	0.783516		1
dasatinib	1	0.813108	1	0.934623	0.979375	0.284744	1	0.209506	0.873755	0	1	0.893653	0.86639	0.938455	0.798718	1	0.958778
ruxolitinib	1	0.774641	1	1	1	1	1	1	1	1	0.99324	0.943847	1	1	1	0.952198	1

## Sheet: 2B_asparaginase DUX4_ETV6
Asparaginase
ETV6-RUNX1 (N=151)	DUX4 (N=29)
0	0
0	0.421068
0	0.671695
0	1
0	0.693217
0	0.774992
0.463489	0.739438
0.853547	0.607674
0.378621	1
0	0.640294
0.903073	1
0.924837	1
0.337417	1
0	0.480179
0	1
0	1
0	0.328234
0.785039	0.817733
0	0.57986
0	1
0.688635	1
0	1
0	0.498967
0	0.527816
0	0.506192
0.542471	0.704991
0	1
0.575064	0.693001
0	0.727838
0
0
0
0.912162
0
0
0.142531
0
0.517828
0.596166
0
0
0
0.586317
0
0
0
0
0
0
0
0
0
1
0.67774
1
0
0
0
0.533658
0.646191
0
1
0.509398
0.583736
0
0.538593
0.493737
0.064915
0
0.561394
0.360825
0
0.473173
0.406313
0
0
0
1
0.388217
0
0
0
0
0
0
0
0
0
0
0
0
0.598645
0
0.402407
0.508663
0.526519
0.299435
0.532586
0
1
0
0.827775
0
0
0.510649
0.788964
1
0
0.447059
0
0.551535
0
0.446937
0
0.342767
0
0
0
0
0
0
0
0
0
0.483196
0.343377
0
0.615875
0
0.920668
0
0
0
0
0.786859
0.105322
0
0
0.629615
0
0.844367
0.732804
0
0
0
0.844527
0.376839
0
0.541294
0.518826
0

## Sheet: 2B_venetoclax hyper_vs_rest
Venetoclax
hyperdiploid (N=30)	non-hyperdiploid (N=111)
0	0.578982
0.303903	0.272038
0	1
0.573883	0.526488
0	0.403872
0	0.643828
0	0.575344
0	0.818713
0	0
0.630557	1
0.432918	0.468559
0	0
0.66631	0
0	0.222929
0.807852	0.652944
0.294648	0.832273
0	0.857158
0	0.436538
0	0
0.125821	1
0	0.534697
0.510078	0.7128
0	0.146016
0	0
0.529829	0
0.771057	0.751763
0.812725	0.571743
0	0.75149
0	0.52116
0	0.373116
	0.616789
	0.707946
	0.722264
	0.31833
	0.679923
	1
	0.752606
	0.694727
	0.317919
	0.760362
	0.160656
	0.553272
	0.731073
	0.632648
	0
	0.469709
	0.573944
	0.528946
	0
	0.798855
	0
	0.688181
	0.261734
	0.686568
	0.425316
	0.650253
	0.160489
	0.708065
	0.422146
	1
	0.425952
	0
	0.454369
	0.731811
	0.546091
	0.388472
	0.810333
	0
	0
	0.408804
	0.402347
	0.93089
	0.647991
	0.566908
	0.462492
	0.558022
	0.665504
	0.128186
	0.458041
	0
	0.60478
	0.532052
	1
	0.828603
	0
	0.435419
	0.79842
	1
	0.594907
	0.726923
	0.55276
	0.513558
	0.775095
	0
	0
	0
	0.586105
	0.685281
	0.803826
	0.612822
	0.785888
	1
	0
	0.557104
	0.465488
	0
	0.784574
	0.880035
	1
	0
	0

## Sheet: 2B_dasatinib TCF3PBX1_vs_rest
Dasatinib
TCF3-PBX1 (N=3)	non-TCF3-PBX1 (N=173)
0.583066	0.146685
0.284744	0.991583
0.104452	0
	0.826246
	1
	0.244046
	0.869246
	0.449425
	0
	0.795004
	0.803482
	0.909002
	1
	0.952617
	0.876541
	1
	0.597436
	0
	1
	0.404012
	0.95896
	0
	1
	0.626217
	1
	0.906535
	1
	1
	0.267436
	0.810655
	0.919171
	1
	1
	1
	0
	1
	1
	1
	1
	0.896025
	1
	1
	1
	0.928319
	1
	1
	0.804417
	0.5862
	0.881401
	0.82636
	0.961756
	0.973577
	1
	0.93641
	1
	1
	1
	0.88456
	1
	1
	1
	1
	1
	1
	0.81642
	0
	0.943224
	0.95451
	1
	1
	0.989164
	0.929081
	0.209506
	1
	1
	0.967166
	1
	1
	0.772048
	1
	0.972261
	1
	1
	1
	1
	0.619043
	0.453324
	0.979153
	1
	0.9558
	0
	0.854369
	1
	0.996584
	0.704105
	1
	1
	1
	0.804992
	0
	1
	1
	0.683605
	0.865955
	0.557205
	0.069078
	0.831896
	0.16808
	1
	0.971483
	1
	0.938455
	0.882311
	0.42041
	1
	0.838765
	0.185783
	1
	0
	0
	0.860544
	0
	1
	0.974939
	1
	1
	0.518632
	1
	0.91184
	1
	0.985881
	1
	1
	1
	0
	1
	0.794808
	0.56714
	1
	0
	1
	0.873755
	0.9006
	1
	0.731807
	1
	0.402239
	1
	1
	1
	1
	1
	0.438718
	0.767164
	1
	1
	0.34354
	1
	0.893653
	1
	0.917992
	0
	0.858248
	0.866551
	1
	0.024833
	1
	1
	1
	0.469347
	1
	0.511709
	0.752155

## Sheet: 2B_mercaptopurine NUTM1_vs_rest
Mercaptopurine
NUTM1 (N=5)	non-NUTM1 (N=644)
0.238575	1
0.127265	0.674884
0.155978	0.631602
0.198672	0.460092
0.124658	0.529882
	0.470631
	0.95286
	0.392247
	0.289547
	0.215709
	0.611259
	0.384141
	0.781454
	0.162458
	0.53206
	0.205948
	0.360225
	0.952683
	0.439752
	0.907863
	0.531
	0.729727
	1
	0.643213
	0.090474
	0.949066
	0
	1
	1
	0.864743
	0.635118
	1
	0.514153
	0.749799
	0.316024
	0.434477
	0.937208
	0.232498
	0.761218
	0.13899
	0.518924
	0.393064
	0.444523
	1
	0.457922
	1
	0.531817
	0.492911
	1
	0.415195
	0.488721
	0.310797
	0.563438
	0.531137
	1
	0.745501
	1
	0.561203
	0.272396
	1
	0.605784
	0.080143
	1
	1
	0.754557
	0.39925
	0.135586
	1
	1
	0.613539
	0.360462
	0.449679
	0.592131
	0.160304
	0.560311
	0.561342
	0.427346
	0.275065
	0.179861
	0.678554
	0.389875
	1
	0.654316
	0.35999
	0.481406
	0
	0.475587
	0.448982
	1
	0.686396
	0.347711
	0.62994
	0.640052
	0.783197
	0.171755
	0.78367
	1
	0.49207
	0.126338
	0.644316
	0.338739
	0.330907
	0.75531
	0.283564
	0.79668
	0.706923
	0.592311
	0.450592
	0.470784
	0.091232
	0.423099
	0.446624
	0.606398
	0.403073
	0.581693
	0.366339
	0.806652
	0
	0.598877
	0.80995
	1
	0.749963
	0.689591
	0.780366
	0.498278
	1
	0.483735
	0.521238
	0.420908
	0.465778
	0.417477
	0.38969
	0.518205
	0.300655
	0.466889
	0.577774
	0.240866
	0
	0.184558
	0.033892
	0.506089
	0.255849
	0.278323
	0.41876
	0.37133
	0.266968
	0.812838
	1
	0.736725
	0
	1
	0.177452
	0.670223
	0.266564
	0.193594
	1
	0.379491
	0.539767
	0.8217
	0.3748
	0.770657
	0.52182
	0.328309
	0.137348
	0.418205
	0.46858
	0.641372
	0.766819
	0.360878
	0.407171
	0.89427
	0.888105
	0.500083
	0.850784
	0.19072
	0.87439
	1
	0.785229
	0.471934
	0.782471
	0.301812
	0.651775
	1
	0.728733
	1
	0.318997
	0.356503
	0.407061
	0.618202
	1
	0.543607
	0.799996
	0.393565
	0.381222
	0.168727
	0.308139
	0.629284
	0.288166
	0.172245
	1
	0.724485
	0.754923
	0.714418
	0.962628
	0.16116
	0.063937
	0.312365
	0.997112
	0.552765
	0.379131
	0.697745
	0.373725
	0.819579
	0.57289
	0.776244
	0
	0.9872
	0.315525
	0.393155
	1
	1
	0.434733
	0.449693
	0.535799
	1
	1
	1
	0.146584
	1
	0.179996
	0
	0.108561
	0
	1
	0
	1
	1
	1
	1
	0.1647
	1
	0.416298
	0
	1
	0
	0.33639
	0.843192
	0.317141
	1
	0.730654
	1
	0.139302
	0.462485
	1
	0.098613
	0.441507
	1
	1
	0.633674
	0.793427
	0.77438
	0.400386
	0.490509
	0.144206
	0.130783
	0.38682
	0.762449
	0.439701
	0.312875
	0.445432
	0.507422
	0.319196
	1
	0.573509
	0.459239
	0.071041
	0.765598
	0.47667
	0.529819
	0.374697
	0.858688
	0.259681
	0.267809
	0.658048
	0.666173
	0.470431
	0.185147
	0.434016
	0.81628
	0.54183
	0.442786
	0.661477
	0.440802
	0.202673
	0.593581
	0.486695
	0.739678
	0.547149
	0.410921
	0.393313
	0
	0.429925
	0.356782
	0.355587
	0.180362
	0.116646
	0.055962
	1
	1
	0.157805
	0.208508
	0.74132
	0.504443
	0.679654
	0.41788
	0.305694
	0.779431
	0.608446
	0.690654
	0.568278
	0.343453
	0.5445
	0.296784
	0.491143
	1
	1
	0.332214
	0.185567
	0.355744
	0
	0.389284
	0.554886
	0.868428
	1
	0.025674
	0.240019
	0.667334
	0.475637
	0.543859
	0.414522
	0.538496
	0.248341
	0.302152
	0.598084
	0.233558
	0
	0.58224
	0.20869
	0.840861
	0.505183
	0.65128
	0.1842
	0.486069
	0.622519
	0.457586
	0.47939
	0.375227
	0.509903
	0.61101
	0.433579
	0.502447
	0.714083
	0.572738
	0.820485
	0.628158
	0.512011
	0.632129
	0.463474
	0.305416
	0.311217
	0.405862
	0.498142
	1
	0.229048
	1
	0.504752
	0.523783
	1
	1
	1
	0.354874
	0.288375
	0.50175
	0.85691
	0.44245
	1
	0.556576
	1
	1
	0.187042
	1
	0.768336
	0.542553
	0.931136
	0.234165
	0.676471
	0.177846
	1
	0.142434
	0
	0
	1
	0.195845
	0.049405
	0.81242
	0.015815
	1
	0.120123
	0.863771
	0.399833
	1
	1
	0.247486
	0.699659
	0.355835
	0.096629
	0
	1
	0.31126
	0.540532
	0
	0.448884
	0.525719
	0.314744
	0.823816
	0.986293
	0.397432
	1
	0.478042
	0.099462
	0.552608
	0.637791
	0.40661
	0.44276
	0.521987
	0.312269
	0.237181
	0
	0.248778
	0.220023
	0.167979
	0.431061
	0
	0.189555
	0
	1
	0.269191
	0.44428
	0.585856
	1
	0.293893
	1
	0.072818
	0.388134
	0.50938
	1
	0
	0.764767
	0.385252
	0.279152
	1
	1
	0.61762
	0.249357
	0.012662
	0.285543
	0
	0.552922
	0.254917
	0.156162
	0.739897
	0.963677
	0.280832
	0.24974
	0
	1
	0.50959
	0.426667
	0
	0.327186
	1
	0.441529
	0.715386
	0.509395
	0.635705
	1
	0.177633
	0.672181
	0.208568
	0.026675
	0.663329
	0.182303
	0.228298
	0.703131
	0.076443
	0.392642
	0.43714
	0.509049
	0.247787
	1
	0.329875
	0
	0.209023
	0.379312
	0.43092
	0
	0.326243
	0.46158
	0.213386
	0.1809
	0.102467
	0.173449
	1
	0
	0.381576
	0.301526
	0.72126
	0.096181
	0.683687
	0.245287
	1
	1
	0.566996
	0.243153
	0.377716
	0.634547
	1
	0.267526
	0
	0.239307
	0.682431
	0
	1
	0.255413
	0.150863
	0.115832
	0
	0.223411
	1
	1
	0.286234
	0.234182
	0.498607
	0
	0.94056
	0.483801
	0.514374
	0.181631
	1
	0.176489
	0.295926
	0.445945
	0.60071
	0.462837
	0.64683
	0.554751
	0
	0.248944
	0.544495
	0.944213
	0
	0.566241
	1
	0.359039
	0.145656
	0.610399
	0.594733
	1
	0.395119
	0.746132
	0.40646
	0.390589
	0.369592
	0.090718
	0.973282
	0.869002
	0.609164
	0.412435
	0.834549
	0.326687
	0.884018
	0.193219
	0.716957
	0.401896
	0.390287
	0.684652
	0.353895
	0.200735
	0.758729
	0.718847
	1
	0.259459
	0.969978
	0.289772
	0.605923
	0.51296
	0
	0.735941
	0.437342
	1
	0.184265
	0.776783
	0.802495
	0.232959
	0.40496
	0.424176
	1
	0.593803
	0.376476
	0.139839
	0.396241
	0.546602
	0.56886
	1
	0.254074
	0.27705
	0.852464
	0.934755
	1
	0.297096
	0.975363
	0.071521
	0.783311
	0.311242
	0.8961
	0.656101
	0.243251
	0.317097
	0.504605
	0.710688
	0.761024
	0.256431
	0.341252
	1
	0.760072
	0.341372
	0.552577
	0.750598
	0.43193
	0
	1
	0.482238
	0.159826
	0

## Sheet: 2B_asparaginase ETV6-ETV6like
Asparaginase
ETV6-RUNX1 (N=151)	ETV6-RUNX1-like (N=11)
0.575064	0.726264
0	0
0	0.559081
0	0.61297
0.596166	0
0.378621	0.984127
0.912162	0.552687
0	0.305089
0.615875	0.692484
0	0.523171
0	0
0.446937
0.788964
0
0
0.688635
0
0
0.583736
0.629615
0
0
0.532586
0
0.786859
1
0.447059
0
0
0
0
0.646191
0
0
0
0
0.337417
0
0.827775
0
0
0
0.402407
0
0
0
0.064915
0
0
0.538593
0.542471
0
0
0
0
0.509398
0
0
0
0.561394
0
0
0
0
0
0
0
0
0
0.844527
0.598645
0.903073
0.376839
0
1
0.342767
0
0.510649
0.508663
1
0
0
0
0
1
0.142531
0
0.343377
0.406313
0.463489
0
0.518826
1
0
0.493737
0
0.853547
0.473173
0
0
0.526519
0
0.483196
0
0
0
0
0
0.844367
0
0.388217
0
0
0
0.551535
0
0
0
0.541294
0
0
0
0.299435
0
0
0
0.785039
0
0
0
0
0
0
0.360825
0
0
0.67774
0
0
0.517828
0.924837
0.533658
0.586317
0.732804
1
0.105322
0
0
0.920668
0
0

## Sheet: 2B_prednisolone TALL-ETP
Prednisolone
T-ALL (N=82)	ETP (N=15)
0.171166	0.21289
0.435786	0.855476
0.961637	1
0.646989	0.301468
1	0.446973
1	1
1	1
0.001936	0.235073
0.919188	1
0.190032	1
1	1
0.125743	1
0.169392	0.543062
0	1
1	1
0.581286
0.107179
1
1
0.626793
1
0.203435
0.191966
0.555975
1
0.93874
0.181086
0
0.902241
1
1
0.069399
1
1
0
0.343021
1
0
0.617194
0.15105
0.119634
0
0.586774
0.377949
0.14017
1
1
1
1
0.163618
0.557045
1
0.169919
0.201181
0.014516
0.000593
0.183248
1
1
0.155716
1
0.199634
0.28771
1
0.192621
0.227187
0
1
0.087209
1
1
0.180305
0.925592
0.238686
0.20857
0
0.144935
0
0.077606
0.212699
1
0
