# Supplementary material for: Pharmacotypes across the genomic landscape of pediatric acute lymphoblastic leukemia and impact on treatment response
Source: Nat Med. 2023 Jan 5;29(1):170–9. doi: 10.1038/s41591-022-02112-7 (PMC9873558; doi:10.1038/s41591-022-02112-7)
Supplement: Source Data Fig. 3 — Source data—numbers. [file 41591_2022_2112_MOESM5_ESM.xlsx]

## Sheet: Figure3A_source_D15MRD
B-ALL correlation with D15 MRD				T-ALL correlation with D15 MRD
drug	95% CI lower limit	regression coefficient	95% CI upper limit	drug	95% CI lower limit	regression coefficient	95% CI upper limit
asparaginase	0.27	0.363	0.44	panobinostat	0.06	0.564	1.069
prednisolone	0.219	0.302	0.386	trametinib	-0.027	0.431	0.89
dexamethasone	0.181	0.276	0.37	dasatinib	0.032	0.425	0.818
thioguanine	0.089	0.184	0.279	nelarabine	-0.154	0.4	0.953
mercaptopurine	0.085	0.168	0.251	ibrutinib	-0.039	0.398	0.834
cytarabine	0.037	0.148	0.259	prednisolone	-0.012	0.189	0.391
venetoclax	-0.054	0.125	0.305	daunorubicin	-0.047	0.171	0.389
ruxolitinib	-0.081	0.11	0.301	dexamethasone	-0.135	0.125	0.385
panobinostat	-0.164	0.082	0.327	bortezomib	-0.305	0.117	0.538
trametinib	-0.117	0.05	0.218	cytarabine	-0.142	0.112	0.365
vorinostat	-0.137	0.049	0.234	vincristine	-0.084	0.111	0.305
ibrutinib	-0.167	0.001	0.168	asparaginase	-0.163	0.035	0.232
daunorubicin	0.116	-0.047	-0.21	vorinostat	-0.503	0.03	0.563
vincristine	0.038	-0.05	-0.138	mercaptopurine	-0.205	0.006	0.217
CHZ868	0.16	-0.051	-0.263	ruxolitinib	0.565	-0.012	-0.59
nelarabine	0.122	-0.087	-0.297	thioguanine	0.202	-0.045	-0.293
dasatinib	0.059	-0.103	-0.265	CHZ868	0.639	-0.266	-1.17
bortezomib	0.012	-0.145	-0.303	venetoclax	-0.026	-0.505	-0.983

## Sheet: Figure3B_source_D42MRD
B-ALL correlation with D42 MRD				T-ALL correlation with D42 MRD
drug	95% CI lower limit	regression coefficient	95% CI upper limit	drug	95% CI lower limit	regression coefficient	95% CI upper limit
prednisolone	0.169	0.254	0.338	nelarabine	0.071	0.574	1.076
asparaginase	0.143	0.229	0.314	panobinostat	-0.093	0.453	0.999
dexamethasone	0.072	0.168	0.264	CHZ868	-0.511	0.303	1.117
mercaptopurine	0.083	0.166	0.249	ruxolitinib	-0.276	0.289	0.854
ruxolitinib	-0.108	0.083	0.273	trametinib	-0.195	0.265	0.725
panobinostat	-0.185	0.062	0.31	prednisolone	-0.029	0.175	0.378
dasatinib	-0.119	0.043	0.204	dexamethasone	-0.085	0.173	0.432
thioguanine	-0.054	0.042	0.138	ibrutinib	-0.283	0.158	0.599
cytarabine	-0.072	0.04	0.153	cytarabine	-0.12	0.135	0.39
bortezomib	-0.136	0.022	0.18	venetoclax	-0.408	0.089	0.585
CHZ868	-0.194	0.017	0.228	daunorubicin	-0.135	0.087	0.309
nelarabine	-0.2	0.007	0.215	mercaptopurine	-0.124	0.086	0.296
daunorubicin	-0.162	0.001	0.163	asparaginase	-0.131	0.068	0.267
vincristine	0.079	-0.009	-0.097	vincristine	-0.153	0.043	0.239
venetoclax	0.171	-0.009	-0.188	vorinostat	-0.472	0.042	0.557
ibrutinib	0.156	-0.01	-0.177	thioguanine	0.228	-0.022	-0.272
vorinostat	0.103	-0.082	-0.266	dasatinib	0.379	-0.025	-0.429
trametinib	0.044	-0.123	-0.289	bortezomib	0.143	-0.272	-0.687

## Sheet: Fig3C_source_predBALL
Prednisolone LC50 in B-ALL MRD groups
D15 <0.01% D42 <0.01% (N=174)	0.01-1% <0.01% (N=193)	1-5% <0.01% (N=50)	≥ 5% <0.01% (N=24)	0.01-1% 0.01-1% (N=20)	1-5% 0.01-1% (N=17)	≥ 5% 0.01-1% (N=24)	≥ 5% ≥ 1% (N=14)
0.049409	0	0.260553	1	0.073565	0.135734	0.441677	0.722249
0.199306	0	1	1	1	1	0.137905	0.149165
1	0.148235	1	1	0	1	1	0.331364
0	1	0.222328	0.969392	0.195805	0.821262	0.889007	1
0	0.14692	0.487654	0.403025	0	1	0	0.523707
1	0.145102	0.91638	0.343751	0	1	1	1
0.25517	0.293768	0.300678	0.35178	0	0.164837	0.865756	0.406882
0.255066	0	1	0.413559	0.945121	0.206825	0.18638	1
1	0.092114	0.547523	0.022987	1	0.170099	0.205282	1
0	1	1	0.302006	0.058744	0.220128	0.238696	1
0.100794	0.101677	0.19002	1	0.234887	1	0.192316	1
0.501924	0	0.33328	0.150304	0	0.96888	1	0.61379
0.309483	0	0.199516	1	0.171084	0	1	1
0.173959	1	1	1	1	0.063921	0.535743	1
1	0.127094	1	1	0.265035	1	0.469535
0.051593	0	0.209965	0.040139	0.160557	0.071694	0
0.184795	0	0.091212	1	0	0.189486	1
0	0.080174	0.378578	0.135479	0.044594		1
0.198656	0.062931	1	0.920256	0.153844		0.990541
0	0	1	0	0.073856		0.031037
0.029469	0.170235	0.587694	0.186023			1
0.188409	0.027422	0.373241	0			0.949888
0.149819	1	1	0.721651			0.120976
0.241191	1	0	0.15534			1
0.148931	1	0.181132
0.935567	0.342039	0.186093
0.157241	0	0.120746
0	0.270435	0.005139
0	1	0.119173
1	0	0
0	0.165405	0.323506
0.208908	1	1
1	0	1
0.225193	0.100217	0.300956
0	0	0
0.973857	0.20064	0.342748
1	0.165376	1
0	0	1
0	0.717497	0.002479
0.21665	0	1
0.162538	0.791695	0
0.84521	0.05515	0.675171
0.002294	0	0.088029
0.170784	1	0.130686
1	0.146071	0.18374
0	0	0.901611
0	0.104563	0.164058
0	0	1
0.609735	1	0.144176
0	0.178004	0.319299
0.232035	0.104841
0.169458	0
0	0
0.570967	0
0.179726	0.128418
1	0.172674
0.103464	0.01984
1	0
1	0.110159
0.183473	0.169555
0.19985	0.18294
0.163372	0.228275
0.156076	1
1	0.173391
0	0.251241
0.321862	0.802974
0.120846	0
0.432787	0.128611
0.113918	0.342406
0	0.186622
0.191061	0.246498
0.013802	0
0	0
0.082838	0.343659
0	1
0.14752	0.156879
1	0.012943
0.001009	1
0.181548	0.151587
1	0.111948
0.185798	0.111566
1	0.207986
0.178403	0.204393
0.171333	0
0	0.160933
0	0.21258
0	1
0.01778	0.945788
0.174558	0.193505
1	0.097033
0.165056	1
0.166108	0.623581
0.013045	0.283847
0	1
0.4191	0.154268
0.870278	1
0.005519	0
1	0
0.205651	0.39712
0.177797	0.196061
0.210464	1
0.19027	0.040864
0.122187	0.027924
0.322857	0
0.244387	0.127852
0.185145	0.120756
0.429361	0.585936
0	0.12053
0	0.162848
0	0.099877
0.371253	0.156041
0.180531	0.159228
0.153503	0.392714
0.782978	0.547851
0.169263	0.099589
0.158913	0.925233
0.172046	0.032034
1	1
0	0.895873
0	0.181958
0	0
0.211056	0.120704
0.176558	0.101155
0	0
0.066069	0.894052
0	0.09368
0.815968	0.628409
0	0.186256
0.191378	1
0	0
0.31191	0.219379
0.221247	0.176925
0.166472	0.183192
0.174504	0.693925
0.348888	0
0.175392	0.32496
0	0.194647
0	0
0.106835	0.89394
0	0.140614
0.022069	0
0.134833	0.196142
0.183989	0
0.203963	1
0	0.155761
0.138876	0.142398
0.172699	0.133451
0.993494	0
0.176762	1
0	1
1	0.074071
0	0
0.078181	1
0	0.162727
0.13101	0.160652
0.160771	0.17381
0.086703	1
1	0.332396
0	0.766625
0.818949	0.050987
0	0
0.15142	0.672123
0	0
0	0
0.064466	0.152696
0.179192	0.173649
0.045669	0.178818
1	1
0	0.333337
0	0
0	0.110769
0.004363	0.043846
0	0.175685
0	0
	0.099011
	0.16892
	0.182702
	1
	0
	0.205883
	1
	0
	0.037178
	0.210187
	0.169603
	1
	0.423333
	1
	0.27448
	0.270957
	0
	0
	0.00034

## Sheet: Fig3C_source_aspaBALL
Asparaginase LC50 in B-ALL MRD groups
D15 <0.01% D42 <0.01% (N=170)	0.01-1% <0.01% (N=186)	1-5% <0.01% (N=53)	≥ 5% <0.01% (N=27)	0.01-1% 0.01-1% (N=18)	1-5% 0.01-1% (N=19)	≥ 5% 0.01-1% (N=19)	≥ 5% ≥ 1% (N=16)
0	0.498708	0.507614	1	0.575064	0.621666	0.785176	1
1	0	0.912162	0	0	1	0	0.600251
0	0.584144	0.446937	1	0.629615	1	1	1
0.600647	1	0.684207	0.579021	0	0.791843	0	1
0	0.958871	0.396671	0.447073	1	0.4862	0.726264	0.797301
0.332218	0.7724	0.466717	0.517685	0.402407	0.381917	0.745618	0.838851
0.006103	0	1	1	1	0.56757	1	1
1	0	0.739438	1	0	0.984127	0.498849	1
0	0	1	0.671185	1	0	0.647895	0.711668
0	0.596166	0.53579	1	0.695347	0.844527	0	0.617356
0	0.378621	0	1	0.509398	0.665933	1	0.759741
0.666729	0.334617	0.456153	0	0.572358	0.471911	0.485858	1
0	0.615875	0.423923	0.672389	0	0.465703	1	1
1	0	0.602147	0.756827	0.552328	0.626823	0.715278	0.632286
0	0	0.419559	0.801528	0.541294	0.511761	0.646396	0.449273
0.310663	0.788964	0.421068	0	0.299435	0.332809	0.454952	0.485711
0	1	0.204911	0.400993	0.360825	0.52779	0.693001
0	0.530045	1	0.537723	0	0.920668	0.741657
1	0	0.92037	1		1	0.959015
0.298759	0.688635	0.574861	0.774992
0.786859	0.693667	0.020137	1
0	1	0.345449	0.631645
1	1	0.695034	1
1	0.583736	0	0.787688
1	1	1	1
0	0.727838	0.840436	0.817733
0	0.51937	1	0.704991
0	0.607261	0.598645
0	0.182461	0.543604
0	0.532586	0
0	0	0.87225
0.537773	0	0
0	0.142206	0.552687
0.628539	1	0.460055
0	1	0
0.827775	0.792863	0.498967
0	0	0.668682
0	0.544579	0
0	0.519741	1
1	0.447059	0.693217
0.559251	0	0.527816
1	0.605101	0.640294
0	0.77105	1
0.773771	0.765962	1
0	0.646191	0.523171
1	0	0
0.559081	0	0
1	1	0.798114
0	0	0.839687
0	0	0.506192
0	0	0.763178
0	0.337417	1
0	0	0.676417
1	0
0	0.717518
0	1
0.58572	1
0.555574	0.591717
0	0
0.538593	0
0.542471	0.010757
0	0
0	0.61297
0	0.064915
0	0.514449
0	1
0	0.6724
0	0
0	0
0	0
0	0.57986
0.561394	0
0	0.453216
0	0
0	0.736436
0	0.319243
0	0
0	0.426541
0	0
0	0.342767
0	0
0.752005	0.510649
0	0.704393
0.903073	0.963883
0.376839	0
1	0.508663
0	0.609898
0	1
0	0
0.342938	0.67911
0	0
0	0.808462
0	0.719097
0	1
1	0
0.69588	0
0	0.38327
0.509945	0
0.343377	1
0.406313	0
0.463489	0
0	0
0.518826	0.142531
0	0.692903
0.614099	1
0	0.480179
0.493737	0.988923
1	0.730006
0	0
0.585914	0.581953
0.853547	0
0.473173	1
0	0.607674
0	0
0	0
0.242579	0.909363
0	1
0	0.591319
0	0.286033
0.580078	0.532911
0.615256	0
0	0
0.483196	0
0.122804	0
0	0.526519
0	0
0	0.289331
1	1
0	0
0	0
0.551535	0
0	0.562875
0	0.666938
0	0
1	0
0	0.576628
0	0.844367
1	0
0.657738	0.388217
0	0
0.759824	0.762784
0	0.43284
0.635223	0
0.394298	0.575592
0	0.087957
0	0.633562
0.692484	0
0	0
0	0.305089
0.27317	0.459989
0	0.785039
0	0
1	0
1	0
0	1
0.897284	0.280525
0	0
0	0.328234
0.649716	0
0	1
0.533658	0
0.586317	0
0.732804	0
0.105322	0
0	0.67774
0	0.602861
0	0
0	0
0	0
0.654294	0.517828
	1
	0.924837
	1
	1
	0.391961
	1
	0
	0.635135
	0.670155
	0
	1
	0
	0
	0.671695
	0.704449
	0.642515
