# Supplementary material for: Pharmacotypes across the genomic landscape of pediatric acute lymphoblastic leukemia and impact on treatment response
Source: Nat Med. 2023 Jan 5;29(1):170–9. doi: 10.1038/s41591-022-02112-7 (PMC9873558; doi:10.1038/s41591-022-02112-7)
Supplement: Source Data Fig. 4 — Source data—numbers. [file 41591_2022_2112_MOESM6_ESM.xlsx]

## Sheet: Fig4_source_clusterssubtypes
	% of cluster
Cluster	BCL2/MYC	BCR-ABL1	B-Other	CRLF2	DUX4	ETP	ETV6-RUNX1	ETV6-RUNX1-like	Hyperdiploid	IKZF1 N159Y	KMT2A	Low hypodiploid	MEF2D	NUTM1	Near haploid	PAX5 P80R	PAX5alt	BCR-ABL1-like	TCF3-HLF	TCF3-PBX1	T-ALL	ZNF384	iAMP21
I	0	27.3	4.5	0	4.5	0	4.5	0	0	0	0	0	0	0	0	0	0	0	0	4.5	50	0	4.5
II	0	0	14.7	5.9	5.9	0	5.9	5.9	41.2	0	2.9	0	0	2.9	0	0	8.8	0	0	2.9	2.9	0	0
III	0.4	0.4	4.1	2	0.8	0.4	41	0.4	22.5	0	1.2	0	1.6	0.8	0.8	0	2.9	0.4	0	3.7	15.6	0	0.8
IV	0	2	10	2	9.5	2	25.4	3	18.4	0.5	6	0.5	1.5	1	0	0	4.5	1	0	5	6	1	1
V	0	0	0	2.6	7.9	10.5	0	2.6	21.1	0	0	0	0	0	0	2.6	10.5	5.3	0	0	31.6	2.6	2.6
VI	0	3.2	7.6	2.7	2.7	3.8	11.9	2.2	23.8	0	6.5	0	0.5	0	2.2	1.1	5.4	4.3	1.1	2.2	15.1	2.7	1.1

## Sheet: Fig4_source_clustersD15mrd
	Number in each cluster
D15 MRD	Cluster I	Cluster II	Cluster III	Cluster IV	Cluster V	Cluster VI
<0.01%	9	13	110	57	8	40
0.01% to 1%	4	13	102	82	17	56
1% to 5%	1	5	17	36	3	41
>=5%	7	2	10	26	10	48

## Sheet: Fig4_source_clustersD42MRD
	Number in each cluster
D42 MRD	Cluster I	Cluster II	Cluster III	Cluster IV	Cluster V	Cluster VI
<0.01%	19	28	223	168	28	136
0.01% to 1%	2	5	16	25	7	31
>=1%	1	1	2	5	2	15
