# Supplementary material for: Pharmacotypes across the genomic landscape of pediatric acute lymphoblastic leukemia and impact on treatment response
Source: Nat Med. 2023 Jan 5;29(1):170–9. doi: 10.1038/s41591-022-02112-7 (PMC9873558; doi:10.1038/s41591-022-02112-7)
Supplement: Source Data Extended Data Fig. 1 — Source data —numbers. [file 41591_2022_2112_MOESM7_ESM.xlsx]

## Sheet: Ext Fig 1 source data
LC50 interval	Asparaginase	Bortezomib	CHZ868	Cytarabine	Dasatinib	Daunorubicin	Dexamethasone	Ibrutinib	Mercaptopurine	Nelarabine	Panobinostat	Prednisolone	Ruxolitinib	Thioguanine	Trametinib	Venetoclax	Vincristine	Vorinostat
0	239	2	5	17	15	3	7	10	43	1	6	152	0	100	21	39	200	1
0.1	7	3	3	4	3	7	10	7	32	0	5	77	0	59	0	3	56	0
0.2	11	35	6	25	4	15	27	11	69	0	32	148	0	80	7	3	72	0
0.3	19	33	4	31	3	35	36	17	63	0	17	34	0	74	3	6	55	1
0.4	27	40	15	58	5	38	71	21	96	1	15	18	0	62	13	11	49	10
0.5	56	19	9	69	4	43	76	29	78	1	3	8	1	46	8	15	21	35
0.6	66	20	11	61	7	49	62	31	57	5	1	14	3	25	10	19	29	70
0.7	42	13	3	44	3	20	41	26	45	7	0	6	1	12	15	16	18	12
0.8	34	8	7	26	14	12	14	12	41	9	0	9	3	4	10	17	30	1
0.9	9	3	4	11	24	2	8	0	20	14	0	20	4	4	8	3	12	0
1	112	6	31	28	94	8	127	1	105	70	2	142	110	23	66	9	67	3
