# Supplementary material for: Pharmacotypes across the genomic landscape of pediatric acute lymphoblastic leukemia and impact on treatment response
Source: Nat Med. 2023 Jan 5;29(1):170–9. doi: 10.1038/s41591-022-02112-7 (PMC9873558; doi:10.1038/s41591-022-02112-7)
Supplement: Source Data Extended Data Fig. 2 — Source data—numbers. [file 41591_2022_2112_MOESM8_ESM.xlsx]

## Sheet: Ext Fig 2 source data 
Drug	Median LC50 (normalized from 0 to 1)	Median LC50 (alternative normalization)
	Overall	ETV6-RUNX1 (N=190)	ETV6-RUNX1-like (N=14)	Hyperdiploid (N=178)	DUX4 (N=34)	PAX5alt (N=36)	TCF3-PBX1 (N=30)	ZNF384 (N=8)	T-ALL (N=113)	ETP (N=16)	BCR-ABL1 (N=21)	BCR-ABL1-like (N=13)	CRLF2 (N=21)	KMT2A (N=32)	iAMP21 (N=9)	MEF2D (N=9)	Near haploid (N=8)	B Other (N=59)
vincristine	0.125	0.572998	1.16999	0.345707	-3.1884	-3.1884	-3.1884	-0.637306	1.1441	5.94215	-3.1884	-0.924795	-1.0804	-0.138011	-1.44819	-3.1884	-3.1884	-0.44679
panobinostat	0.245	0.553995	1.74784	-0.327617	0.119604	0.275972	-2.6395	-	0.415757	-	0.126072	0.841435	-0.603271	0.0275963	-0.351762	1.83155	-0.330027	-0.673942
prednisolone	0.267	-0.979202	-0.979493	0.0714821	0.361609	2.14198	-2.75758	8	2.62443	8	5.25913	8	1.21886	3.40386	-0.976183	-1.16934	6.65221	0.148745
thioguanine	0.315	-0.0877872	0.275401	0.22856	0.435204	0.384435	-2.11723	2.08177	-0.685156	0.796302	0.0628055	1.07783	0.354152	0.476532	2.06056	0	-0.652491	-0.261034
bortezomib	0.427	-0.0797673	-1.88055	-0.0720542	-1.58211	-0.962289	1.39676	0.389181	-0.399793	2.2652	-0.245767	0.374463	-0.504395	0.483032	1.53528	2.47954	2.2973	1.14759
CHZ868	0.493	5.0808	-4.11961	-2.90787	-0.0270741	5.56198	-1.57774	-2.07335	7.72708	-	-1.99283	-1.50026	-1.79778	2.87152	7.72708	-2.99342	-5.02841	-2.99062
daunorubicin	0.496	-0.234914	-0.139039	-0.286523	0.121616	0.300715	-1.06342	2.73811	-0.013187	1.55942	-0.205883	1.27965	-1.07822	1.33394	-0.443794	0.620465	-1.44673	-0.000690853
ibrutinib	0.507	0.276761	-0.586949	-0.120103	0.147114	0.432747	0.0794018	-0.241324	-0.878729	0.348087	-2.09398	-0.0119476	-0.495215	0.444655	-0.856113	-0.0175128	-0.239669	0.421718
venetoclax	0.526	0.414093	-8	-8	-0.489843	2.07204	4.41509	-1.94812	4.87264	-0.989531	4.2696	3.22848	0.0884843	-0.873692	1.22491	4.3752	-8	-3.2984
mercaptopurine	0.544	0.298885	0.366739	-0.0853539	0.633797	0.356638	-1.24459	2.73533	-0.965194	0.0823322	0.312278	2.9536	0.00415715	0.695371	1.55506	1.0704	-0.0747438	-0.0781436
cytarabine	0.548	0.74376	1.3664	-0.637287	0.809144	0.0333651	-2.20121	2.51126	-0.825788	2.29057	0.830205	0.205507	-1.50317	-0.508478	1.12652	-0.390074	-1.15713	0.650494
asparaginase	0.553	-6.44888	0.96761	-3.56425	3.00106	1.0859	0.550995	3.09628	-2.65729	-0.122249	2.34333	3.27556	1.60324	3.53431	0.355936	-1.01306	-6.44888	1.6562
vorinostat	0.563	0.34139	-	-0.529374	0.264749	0.172903	-2.51804	0	0.343784	1.04168	-0.44134	-0.336998	-0.202981	0.480946	-0.75672	-8	-1.67794	-0.387426
dexamethasone	0.605	-1.42323	-1.50089	0.408994	-1.56255	0.447665	-2.0428	7.33979	1.3157	4.73496	0.277007	5.41485	0.319358	-0.0654718	3.07946	-3.47954	6.69818	0.440522
trametinib	0.727	4.5857	-8	-4.01752	-1.97685	-3.02404	4.5857	-2.99621	-3.0774	4.5857	2.29285	-2.87953	-1.62645	4.5857	4.5857	4.5857	1.36248	-0.949054
nelarabine	0.926	1	-	1	-0.61714	-1.09292	-0.873746	-	-2.52229	-0.210869	-2.66367	-0.768655	-0.706436	0.218274	0.0115776	-2.16484		1
dasatinib	0.935	1.50906	-2.09514	1.50906	-0.07683	0.166485	-8	1.50906	-8	-1.58783	-8	1.50906	-1.25733	-1.71015	-0.513175	-2.33416	1.50906	-0.175617
ruxolitinib	1	1	-3.24313	1	1	1	1	1	1	1	1	0.387725	-0.93268	1	1	1	-0.793972	1
