# Supplementary material for: Pharmacotypes across the genomic landscape of pediatric acute lymphoblastic leukemia and impact on treatment response
Source: Nat Med. 2023 Jan 5;29(1):170–9. doi: 10.1038/s41591-022-02112-7 (PMC9873558; doi:10.1038/s41591-022-02112-7)
Supplement: Source Data Extended Data Fig. 3 — Source data—numbers. [file 41591_2022_2112_MOESM9_ESM.xlsx]

## Sheet: ED_fig3A_source
Ibrutinib LC50
BCR-ABL1 (N=6)	non-BCR-ABL1 (N=158)
0	0.780966
0.093497	0.653508
0.029312	0.720336
0.280197	0.614601
0.550571	0.458807
0.089733	0.649231
	0.151333
	0.543283
	0.211196
	0.528603
	0.191532
	0.485357
	0.725262
	0.12832
	0.615229
	0.237234
	0.49935
	0.512256
	0.437167
	0
	0.611403
	0.264744
	0.741748
	0.720934
	0.744742
	0.352063
	0.581138
	0.58294
	0.759944
	0.184401
	0.460201
	0.551173
	0.725986
	0.506908
	0.377239
	0.408353
	0.362733
	0.818025
	0.598811
	0.507582
	0.626271
	0.539833
	0.342078
	0.479512
	0
	0
	0.488799
	0.462476
	0.250062
	0.141674
	0.552172
	0.206755
	0.728559
	0.400974
	0.332846
	0.432488
	0.346401
	0.248217
	0.36219
	0.651112
	0.610336
	0.567898
	0.809287
	0.543474
	0.649542
	0.771141
	0.599341
	0.01366
	0.544089
	0.652315
	0.343892
	0.29416
	0.205573
	0.434823
	0.701179
	0.643841
	0.462146
	0.679052
	0.508553
	0.495505
	0.602536
	0.307557
	0.454807
	0.361846
	0.80137
	0.526458
	0.45594
	0.250763
	0.752369
	0.548652
	0.75335
	0.314739
	0.695527
	0.310897
	0.255701
	0.381481
	0.088483
	0.601437
	0.208001
	0.62824
	0.590697
	0.339188
	0.675753
	0.112603
	0.653572
	0.356782
	0.563496
	0.744975
	0.473429
	0.337723
	0.526291
	0
	0.579008
	0.411367
	0.334821
	0.760662
	0.682466
	0
	0.676279
	0.659354
	0.567387
	0.53802
	0.166538
	0.366946
	0.642313
	0.44875
	0.169318
	0.703781
	0.665119
	0.59696
	0.570223
	0.625948
	0.365384
	0.585244
	0.409263
	0
	0.568029
	0.487142
	0.356048
	0.400518
	0.580616
	0.77718
	0.633179
	0.654389
	0.121861
	0
	0.524899
	0.702261
	0.727995
	0.445347
	0.53034
	0.413694
	0.690735
	0.708493
	0.327251
	0.519104
	0.76862
	0.807092

## Sheet: ED_fig3B_source
Trametinib LC50
ETV6-RUNX1 (N=40)	ETV6-RUNX1-like (N=2)
1	0
1	0.396093
1
0.84346
0.948765
1
0.58177
0.535033
1
1
0.035851
1
1
1
0.683644
1
1
0.626916
0.688164
1
1
1
0.892378
0.426605
1
0.988541
0.440474
1
0.650363
1
1
1
1
0.980773
1
1
1
0.897902
1
1

## Sheet: ED_fig3C_source
Mercaptopurine LC50
T-ALL (N=79)	ETP (N=12)
0.631602	0.74132
0.643213	0.457586
0.162458	0.434477
0.220023	0.254917
0.628158	0.300655
0.761218	0.629284
0	0.776244
0.43193	0.509049
0.072818	1
0.397432	1
0.53206	0.280832
0.025674	0.486695
0
0.782471
0.706923
0.090718
0.259681
0.72126
0.184265
0
1
0.949066
0.514153
0.547149
0.766819
0
0
1
0.81628
0.327186
0.096181
0.312269
0.063937
0
0.462837
0.135586
0.229048
0.180362
0
0.015815
0.099462
0.317141
0.209023
1
0.389875
0.288375
1
0.686396
0.50938
0
0.311242
0.160304
0.414522
0
0
1
0.055962
0.288166
0.390589
0
0
0.40646
0.259459
0
0.328309
0.765598
1
0
0.137348
0.233558
0.498278
0
1
0.310797
0.208508
0
0
0.427346
0.640052

## Sheet: ED_fig3D_source
Vincristine LC50
T-ALL (N=91)	ETP (N=14)
0.560159	0.762682
0	1
0.556691	1
0.428624	1
1	0.850306
0.737872	0.641748
0.324502	0.6464
0	1
0.070763	0.940534
0	0.415511
0.175786	1
0.874148	0.447005
0	0.291488
0.527744	0.4185
0.820361
0.540832
0.106599
0.438466
0.184572
0.090153
0.077682
0.45738
1
0
0.114494
0.30364
0
0
0.33134
0.824694
0.435902
0.311467
1
0.115822
1
0.6462
0.093636
0.373045
0.423384
1
0
0.515914
0.072588
0.122601
0
0.084301
0.168484
0.03428
0.176386
0.519489
0.204091
0.330561
0.919289
0.713303
0.34034
0.025847
0.296056
0.40053
0
1
0.966482
0.61765
0.052766
0.223882
0.83087
0
0.567831
0
0.19124
0.025905
0.263542
0
0.309756
1
0.038038
0.392361
0.774456
0.299211
1
0.378158
1
0.806258
1
1
0.798529
0
0.59542
0
0.402923
0
0.738011

## Sheet: ED_fig3E_source
Thioguanine LC50
T-ALL (N=58)	ETP (N=8)
0.217976	0.122216
0.603662	0.133114
0	0.412722
0.358051	1
0.231733	0.425961
0.087186	0.72643
0.286278	0.5028
0	0.332279
0.269715
0
0.094633
0.237314
0.027682
0.005933
0.009505
0.160004
0.320619
0
0.151352
0.493822
0
0.332274
0
0
0.572914
0
0.223401
0
0.681505
0
0.09142
0
0
0.234276
0.479948
0.454741
0
0.280464
0.223319
0
0.625145
0.064457
0.346702
0.201239
0.088196
0
0.633611
0.633906
0.27028
0
0
0
0.767649
0.406086
0.310437
0
0
0

## Sheet: ED_fig3F_source
Cytarabine LC50
T-ALL (N=57)	ETP (N=6)
0	0.646921
1	0.863828
0.364155	1
0.746392	0.649244
0.412091	0.553021
0.883245	1
0.501335
0.897806
0
0.853887
0.445053
0.733465
0
1
0.607952
0.160273
0.391094
0
0.07259
0.368382
0.341665
0.561085
0.41433
0.187084
1
0.89525
0.190109
0
0.323256
0.580139
1
0
0.593436
0.227518
1
1
0.427118
0.812457
0.547631
0.24947
0.003603
0.252231
0
0.610502
0.340608
0.690693
0.633038
0.737338
0.35223
0.384921
0.383536
0.50233
0.71078
0.745495
0.635749
0.564147
0

## Sheet: ED_fig3G_source
Daunorubicin LC50
T-ALL (N=72)	ETP (N=11)
0.706621	0.432579
0.561664	0.632463
0.318046	0.763726
0.259366	0.638367
0.548855	0.650239
0.350034	1
1	1
0.580451	0.561186
0.601617	1
0.619579	0.510426
0.450161	0.879729
0.638267
0.396279
0
0.200342
0.667864
0.550168
0.440565
0.753658
0.491044
0.652788
0.530928
0.37074
0.482607
0.101475
0.571811
0.272097
0.629851
0.691081
0.601383
0.849923
0.316504
0.663449
0.528257
0.67047
0.261433
0.149897
0.257271
0.652631
0.530885
0.294878
0.496287
0.240792
0.464437
0.596436
0.260842
0.405037
0.291752
0.174705
0.782678
0.446633
0.325436
0.796721
0.542118
0.703279
0.264299
0.435769
0.496098
1
0.539695
0.583742
0.711653
0.357914
0.596113
0.255094
0.514337
0.333329
0
0.44268
0.654176
0.13789
0.33925

## Sheet: ED_fig3H_source
Venetoclax LC50
T-ALL (N=16)	ETP (N=2)
1	0.534697
0.818713	0.388472
1
1
0.616789
0.707946
0.261734
0.160489
0.425952
0.810333
1
0.828603
0.55276
0.685281
1
1
