# Supplementary material for: Pharmacotypes across the genomic landscape of pediatric acute lymphoblastic leukemia and impact on treatment response
Source: Nat Med. 2023 Jan 5;29(1):170–9. doi: 10.1038/s41591-022-02112-7 (PMC9873558; doi:10.1038/s41591-022-02112-7)
Supplement: Source Data Extended Data Fig. 4 — Source data—numbers. [file 41591_2022_2112_MOESM10_ESM.xlsx]

## Sheet: dasatinib
Dasatinib LC50
BCR-ABL1 (N=6)	BCR-ABL1-like (N=3)	CRLF2 (N=9)
0.146685	1	1
0	1	1
0	0.16808	0.804417
0		1
0		0.42041
0		1
		0.438718
		0.34354
		0.893653

## Sheet: mecaptopurine
Mercaptopurine LC50
BCR-ABL1 (N=17)	BCR-ABL1-like (N=12)	CRLF2 (N=13)
0.543859	0.684652	0.79668
0.89427	0.577774	0.116646
0.46158	1	0.275065
0.31126	0.189555	0.243153
0.35999	1	0.482238
1	1	0.512011
1	1	0.316024
0.301526	0.864743	0.52182
0.56886	1	1
0.715386	0.407061	0.633674
0.618202	1	0.139302
0.446624	0.944213	0.379491
0.613539		0.560311
0.144206
1
0.232959
0.392247

## Sheet: prednisolone
Prednisolone LC50
BCR-ABL1 (N=15)	BCR-ABL1-like (N=9)	CRLF2 (N=14)
1	1	1
0.722249	0.192316	0.127094
0.137905	1	1
0.222328	1	1
0.403025	1	0.406882
0.19002	1	1
0.587694	1	0
0	1	0
0.535743	0.179192	0
1		0
1		0.821262
1		0.469535
0		0
0		0.00034
0.721651

## Sheet: dexamethasone
Dexamethasone LC50
BCR-ABL1 (N=11)	BCR-ABL1-like (N=6)	CRLF2 (N=11)
0.912697	0.504216	0.453714
0.596256	0.65439	1
0.530343	1	0.302429
0.28764	1	0.644171
0.595313	0.810215	0.481203
1	1	0.599077
1		0.469794
0.494756		1
1		1
0.446136		1
1		0.217418

## Sheet: cytarabine
Cytarabine LC50
BCR-ABL1 (N=9)	BCR-ABL1-like (N=4)	CRLF2 (N=7)
0.477478	0.391316	0.644099
0.622178	0.693187	0.489455
0.610571	0.596555	0.377348
0.433097	0.499709	0
0.821407		0.252999
0.758493		0.750355
0.629774		0.303633
0.102047
0.600835

## Sheet: ibrutinib
Ibrutinib LC50
BCR-ABL1 (N=6)	BCR-ABL1-like (N=2)	CRLF2 (N=9)
0	0.206755	0.36219
0.093497	0.809287	0.434823
0.029312		0.250763
0.280197		0.314739
0.550571		0.695527
0.089733		0.088483
		0.653572
		0.411367
		0.524899

## Sheet: daunorubicin
Daunorubicin LC50
BCR-ABL1 (N=5)	BCR-ABL1-like (N=4)	CRLF2 (N=5)
0.485088	0.629651	0.29088
0.49216	0.616016	0.649385
0.477317	0.677898	0.391866
0.336606	0	0.997167
0.410836		0.207922

## Sheet: asparaginase
Asparaginase LC50
BCR-ABL1 (N=17)	BCR-ABL1-like (N=12)	CRLF2 (N=14)
1	1	0.396671
0.745618	0	0.298759
0.53579	0.791843	0
0.456153	1	0.838851
0.671185	1	0.572358
1	1	1
0	0.617356	0.711668
0.797301	0.715278	0.666938
0.672389	0.485711	0.759741
0.756827	0.787688	0.087957
0.585914	0.511761	0
0.400993	0.649716	0.741657
0.537723		0.52779
0.575592		0.642515
1
0.646396
0.798114

## Sheet: thioguanine
Thioguanine LC50
BCR-ABL1 (N=13)	BCR-ABL1-like (N=7)	CRLF2 (N=10)
0	0.260082	0.6172
0.248197	1	0.694079
0.11392	1	0.493984
0.341589	0.18822	0
0.160762	0.475657	0.325379
0.397397	1	0.26159
0	0	0
0.312184		0.302936
0.272614		0.535178
0.234633		0.33641
0.447614
0.422316
0.499777
