# Supplementary material for: Pharmacotypes across the genomic landscape of pediatric acute lymphoblastic leukemia and impact on treatment response
Source: Nat Med. 2023 Jan 5;29(1):170–9. doi: 10.1038/s41591-022-02112-7 (PMC9873558; doi:10.1038/s41591-022-02112-7)
Supplement: Source Data Extended Data Fig. 5 — Source data—numbers. [file 41591_2022_2112_MOESM11_ESM.xlsx]

## Sheet: ED_fig5A_predTALL
Prednisolone LC50 in T-ALL MRD groups
D15 <0.01% D42 <0.01% (N=22)	0.01-1% <0.01% (N=24)	1-5% <0.01% (N=16)	≥ 5% <0.01% (N=11)	0.01-1% 0.01-1% (N=3)	≥ 5% 0.01-1% (N=7)	≥ 5% ≥ 1% (N=9)
0	0	1	1	1	1	0.227187
0.301468	1	1	1	0	0.235073	1
0.377949	0.169392	0.087209	1	0	0.855476	0.192621
1	1	0.014516	0.543062		1	0.586774
1	0.180305	0.925592	0.28771		0.626793	1
0.961637	0.155716	0.446973	0.15105		1	1
1	0	0.144935	1		1	1
0.125743	1	0.21289	0.191966			1
0.069399	1	0.581286	1			0.343021
1	0.190032	0.171166	0.163618
0.902241	0.000593	1	1
0.617194	1	0.169919
0.238686	0.212699	0.201181
0.077606	1	0.20857
0.93874	0.919188	1
0	0.183248	1
1	0.203435
0.435786	0.119634
1	0.557045
0	1
0	0.199634
0.107179	1
	0.14017
	0.001936

## Sheet: ED_fig5B_aspaBALL
Asparaginase LC50 in T-ALL MRD groups
D15 <0.01% D42 <0.01% (N=22)	0.01-1% <0.01% (N=24)	1-5% <0.01% (N=15)	≥ 5% <0.01% (N=12)	0.01-1% 0.01-1% (N=5)	≥ 5% 0.01-1% (N=10)	≥ 5% ≥ 1% (N=9)
1	0.019093	0.207175	0	0	0	0.177598
0.354959	0.809768	0	0	0	0.405342	1
0	0	0.587326	0	1	1	0.540113
0.805852	0.990481	0	0.050735	0	0.642883	0
0	0.535715	1	0.656736	0	0.421154	1
1	0.041806	1	0		0.605223	0
0.828071	1	0	0.220999		0	1
0.983172	0	1	1		1	0
1	1	0.035978	0		0	1
0	0.233955	0.612895	0.286946		1
0.556816	0.494125	0.475988	0
0.627466	0.191502	1	0.373812
0	0.591117	0.539064
0	1	0.496469
0.573765	0	1
0	0.371187
0.746506	1
0	0
0.192177	0
0	1
0	0
0.674551	0.240455
	1
	0
