# Supplementary material for: Pharmacotypes across the genomic landscape of pediatric acute lymphoblastic leukemia and impact on treatment response
Source: Nat Med. 2023 Jan 5;29(1):170–9. doi: 10.1038/s41591-022-02112-7 (PMC9873558; doi:10.1038/s41591-022-02112-7)
Supplement: Source Data Extended Data Fig. 6 — Source data—numbers. [file 41591_2022_2112_MOESM12_ESM.xlsx]

## Sheet: ED_fig6A_lowhypo
Drug	LC50
asparaginase	0.352197
cytarabine	0.501313
dexamethasone	0.779109
mercaptopurine	0.284802
prednisolone	0.364211
thioguanine	0.164704
vincristine	0

## Sheet: ED_fig6B_NUTM1
Drug	LC50
asparaginase	0.597667
cytarabine	0.093906
dexamethasone	0.344875
mercaptopurine	0.155978
prednisolone	0
thioguanine	0
vincristine	0

## Sheet: ED_fig6C_PAX5P80R
Drug	LC50
asparaginase	0.58572
cytarabine	0.763187
dexamethasone	1
mercaptopurine	1
prednisolone	1
thioguanine	0.844889
vincristine	1

## Sheet: ED_fig6D_TCF3HLF
Drug	LC50
asparaginase	1
bortezomib	0.570858
dasatinib	1
daunorubicin	0.596648
dexamethasone	1
ibrutinib	0.741748
mercaptopurine	1
panobinostat	0.465925
prednisolone	0.955005
ruxolitinib	1
trametinib	0.799185
venetoclax	0.408804
vincristine	0.438387
vorinostat	0.481516
