# Supplementary material for: Pharmacotypes across the genomic landscape of pediatric acute lymphoblastic leukemia and impact on treatment response
Source: Nat Med. 2023 Jan 5;29(1):170–9. doi: 10.1038/s41591-022-02112-7 (PMC9873558; doi:10.1038/s41591-022-02112-7)
Supplement: Source Data Extended Data Fig. 7 — Source data—numbers. [file 41591_2022_2112_MOESM13_ESM.xlsx]

## Sheet: ED_fig7
	Asparaginase		Bortezomib		CHZ868		Cytarabine		Dasatinib		Daunorubicin		Dexamethasone		Ibrutinib		Mercaptopurine		Nelarabine		Panobinostat		Prednisolone		Ruxolitinib		Thioguanine		Trametinib		Venetoclax		Vincristine		Vorinostat
LC50 interval	asparaginase measured	asparaginase imputed	bortezomib measured	bortezomib imputed	CHZ868 measured	CHZ868 imputed	cytarabine measured	cytarabine imputed	dasatinib measured	dasatinib imputed	daunorubicin measured	daunorubicin imputed	dexamethasone measured	dexamethasone imputed	ibrutinib measured	ibrutinib imputed	mercaptopurine measured	mercaptopurine imputed	nelarabine measured	nelarabine imputed	panobinostat measured	panobinostat imputed	prednisolone measured	prednisolone imputed	ruxolitinib measured	ruxolitinib imputed	thioguanine measured	thioguanine imputed	trametinib measured	trametinib imputed	venetoclax measured	venetoclax imputed	vincristine measured	vincristine imputed	vorinostat measured	vorinostat imputed
0	0.384244	0.373168	0.010989	0.0121739	0.0510204	0.0614907	0.0454545	0.0436025	0.0852273	0.180745	0.012931	0.012795	0.0146138	0.015528	0.0606061	0.115901	0.0662558	0.0649689	0.00925926	0.00496894	0.0740741	0.0913043	0.242038	0.236522	0	0.0021118	0.204499	0.195652	0.130435	0.151056	0.276596	0.252795	0.328407	0.322484	0.0075188	0.00360248
0.1	0.011254	0.0101863	0.0164835	0.0253416	0.0306122	0.0252174	0.0106952	0.00881988	0.0170455	0.012795	0.0301724	0.0284472	0.0208768	0.0223602	0.0424242	0.0473292	0.0493066	0.0484472	0	0	0.0617284	0.0468323	0.122611	0.117143	0	0	0.120654	0.115155	0	0.00944099	0.0212766	0.0372671	0.091954	0.089441	0	0
0.2	0.0176849	0.0171429	0.192308	0.220373	0.0612245	0.0440994	0.0668449	0.0608696	0.0227273	0.0122981	0.0646552	0.0695652	0.0563674	0.0614907	0.0666667	0.058882	0.106317	0.10236	0	0.0125466	0.395062	0.33913	0.235669	0.22795	0	0.00409938	0.163599	0.165217	0.0434783	0.0342857	0.0212766	0.0213665	0.118227	0.116646	0	0
0.3	0.0305466	0.0298137	0.181319	0.175031	0.0408163	0.0439752	0.0828877	0.078882	0.0170455	0.0121739	0.150862	0.149938	0.0751566	0.0808696	0.10303	0.100994	0.0970724	0.0930435	0	0	0.209877	0.218758	0.0541401	0.0524224	0	0	0.151329	0.147081	0.0186335	0.0288199	0.0425532	0.0416149	0.090312	0.086087	0.0075188	0.00248447
0.4	0.0434084	0.0418634	0.21978	0.194161	0.153061	0.183851	0.15508	0.154534	0.0284091	0.0209938	0.163793	0.167826	0.148225	0.146832	0.127273	0.116398	0.14792	0.145839	0.00925926	0.0432298	0.185185	0.211304	0.0286624	0.0303106	0	0	0.126789	0.131304	0.0807453	0.0786335	0.0780142	0.0850932	0.0804598	0.0771429	0.075188	0.0652174
0.5	0.0900322	0.0898137	0.104396	0.0970186	0.0918367	0.124099	0.184492	0.200248	0.0227273	0.0253416	0.185345	0.171304	0.158664	0.144969	0.175758	0.149441	0.120185	0.118385	0.00925926	0.0042236	0.037037	0.0401242	0.0127389	0.0135404	0.00819672	0.00459627	0.0940695	0.098882	0.0496894	0.047205	0.106383	0.103975	0.0344828	0.0324224	0.263158	0.262484
0.6	0.106109	0.107826	0.10989	0.101739	0.112245	0.13677	0.163102	0.158137	0.0397727	0.0324224	0.211207	0.192795	0.129436	0.112547	0.187879	0.191304	0.0878274	0.0875776	0.0462963	0.0908075	0.0123457	0.0151553	0.022293	0.0221118	0.0245902	0.0125466	0.0511247	0.0540373	0.0621118	0.0648447	0.134752	0.155404	0.047619	0.0479503	0.526316	0.538882
0.7	0.0675241	0.0708075	0.0714286	0.0662112	0.0306122	0.0488199	0.117647	0.11354	0.0170455	0.0206211	0.0862069	0.106211	0.085595	0.076646	0.157576	0.144969	0.0693374	0.0709317	0.0648148	0.143727	0	0	0.00955414	0.00956522	0.00819672	0.0084472	0.0245399	0.0257143	0.0931677	0.0679503	0.113475	0.127578	0.0295567	0.0281988	0.0902256	0.0891925
0.8	0.0546624	0.0568944	0.043956	0.0504348	0.0714286	0.0499379	0.0695187	0.0737888	0.0795455	0.077764	0.0517241	0.0578882	0.0292276	0.0281988	0.0727273	0.0603727	0.0631741	0.0636025	0.0833333	0.121491	0	0	0.0143312	0.016646	0.0245902	0.0151553	0.00817996	0.00807453	0.0621118	0.0541615	0.120567	0.0852174	0.0492611	0.0496894	0.0075188	0.010559
0.9	0.0144695	0.0163975	0.0164835	0.0151553	0.0408163	0.0303106	0.0294118	0.0290683	0.136364	0.118261	0.00862069	0.0129193	0.0167015	0.0168944	0	0.0125466	0.0308166	0.0306832	0.12963	0.12087	0	0	0.0318471	0.0301863	0.0327869	0.0311801	0.00817996	0.00819876	0.0496894	0.0387578	0.0212766	0.0259627	0.0197044	0.0216149	0	0.00459627
1	0.180064	0.186087	0.032967	0.0423602	0.316327	0.251429	0.0748663	0.0785093	0.534091	0.486584	0.0344828	0.0303106	0.265136	0.293665	0.00606061	0.00186335	0.161787	0.174161	0.648148	0.458137	0.0246914	0.0373913	0.226115	0.243602	0.901639	0.921863	0.0470348	0.0506832	0.409938	0.424845	0.0638298	0.0637267	0.110016	0.128323	0.0225564	0.0229814
